# Supplementary material for: 5-Benz­yloxy-3-methyl-1-tosyl-1H-indole
Source: Acta Crystallogr Sect E Struct Rep Online. 2013 May 31;69(Pt 6):o979. doi: 10.1107/S1600536813014001 (PMC3685113; doi:10.1107/S1600536813014001)
Supplement: Supplementary file 1 [file e-69-0o979-sup1.cif]

##############################################################################
#                                                                            #
# This CIF contains the data in a paper accepted for publication in          #
# Acta Crystallographica Section E. It conforms to the requirements of       #
# Notes for Authors for Acta Crystallographica Section E, and has been       #
# peer reviewed under the auspices of the IUCr Commission on Journals.       #
#                                                                            #
# Full details of the Crystallographic Information File format               #
# are given in the paper "The Crystallographic Information File (CIF):       #
# a New Standard Archive File for Crystallography" by S. R. Hall, F. H.      #
# Allen and I. D. Brown [Acta Cryst. (1991), A47, 655-685].                  #
#                                                                            #
# The current version of the core CIF dictionary is obtainable from          #
# ftp://ftp.iucr.org/pub/cif_core.dic.                                       #
#                                                                            #
# Software is freely available for graphical display of the structure(s)     #
# in this CIF. For information consult the CIF software page                 #
# http://www.iucr.org/resources/cif/software.                                #
#                                                                            #
# This file may be used for bona fide research purposes within the           #
# scientific community so long as proper attribution is given to the journal # 
# article from which it was obtained.                                        #
#                                                                            #
##############################################################################
data_I
_audit_creation_method     SHELXL-2012
_chemical_name_systematic
;
5-Benzyloxy-3-methyl-1-tosyl-1<i>H</i>-indole
;
_chemical_name_common     5-(benzyloxy)-3-methyl-1-tosyl-1H-indole
_chemical_formula_moiety     'C23 H21 N O3 S'
_chemical_formula_sum     'C23 H21 N O3 S'
_chemical_formula_iupac     'C23 H21 N O3 S'
_chemical_formula_weight     391.47
_chemical_melting_point     402
_shelx_space_group_comment
;
The symmetry employed for this shelxl refinement is uniquely defined
by the following loop, which should always be used as a source of
symmetry information in preference to the above space-group names.
They are only intended as comments.
;
_space_group_crystal_system     monoclinic
_space_group_name_H-M_alt     'P 21/n'
_space_group_name_Hall     '-P 2yn'
loop_
    _space_group_symop_operation_xyz
    'x, y, z'
    '-x+1/2, y+1/2, -z+1/2'
    '-x, -y, -z'
    'x-1/2, -y-1/2, z-1/2'
_cell_length_a     8.317(3)
_cell_length_b     15.601(6)
_cell_length_c     14.752(5)
_cell_angle_alpha     90
_cell_angle_beta     90.884(11)
_cell_angle_gamma     90
_cell_volume     1914.1(12)
_cell_formula_units_Z     4
_cell_measurement_reflns_used     9980
_cell_measurement_theta_min     2.61
_cell_measurement_theta_max     31.57
_cell_measurement_temperature     100(2)
_exptl_crystal_description     block
_exptl_crystal_colour     colourless
_exptl_crystal_size_max     0.394
_exptl_crystal_size_mid     0.327
_exptl_crystal_size_min     0.145
_exptl_crystal_density_diffrn     1.358
_exptl_crystal_density_meas     ?
_exptl_crystal_density_method     ?
_exptl_crystal_F_000     824
_exptl_absorpt_coefficient_mu     0.194
_exptl_absorpt_correction_type     multi-scan
_exptl_absorpt_process_details     '(SADABS; Bruker, 2008)'
_shelx_estimated_absorpt_T_min     0.928
_shelx_estimated_absorpt_T_max     0.972
_exptl_absorpt_correction_T_min     0.6355
_exptl_absorpt_correction_T_max     0.7462
_exptl_special_details     ?
_diffrn_ambient_temperature     100(2)
_diffrn_radiation_type     MoK\a
_diffrn_radiation_wavelength     0.71073
_diffrn_radiation_monochromator     graphite
_diffrn_measurement_device_type     'Bruker APEXII'
_diffrn_measurement_method     'combination of \w and \f-scans '
_diffrn_detector_area_resol_mean     8.33
_diffrn_reflns_number     30660
_diffrn_reflns_av_R_equivalents     0.0256
_diffrn_reflns_theta_min     1.900
_diffrn_reflns_theta_max     31.630
_diffrn_reflns_theta_full     25.242
_diffrn_measured_fraction_theta_max     0.995
_diffrn_measured_fraction_theta_full     1.000
_diffrn_reflns_limit_h_min     -10
_diffrn_reflns_limit_h_max     12
_diffrn_reflns_limit_k_min     -22
_diffrn_reflns_limit_k_max     22
_diffrn_reflns_limit_l_min     -21
_diffrn_reflns_limit_l_max     21
_refine_special_details     ?
_reflns_number_total     6415
_reflns_number_gt     5550
_reflns_threshold_expression     I>2\s(I)
_refine_ls_structure_factor_coef     Fsqd
_refine_ls_matrix_type     full
_refine_ls_R_factor_all     0.0432
_refine_ls_R_factor_gt     0.0365
_refine_ls_wR_factor_gt     0.0971
_refine_ls_wR_factor_ref     0.1022
_refine_ls_goodness_of_fit_ref     1.035
_refine_ls_restrained_S_all     1.035
_refine_ls_number_reflns     6415
_refine_ls_number_parameters     255
_refine_ls_number_restraints     0
_refine_ls_hydrogen_treatment     constr
_refine_ls_weighting_scheme     calc
_refine_ls_weighting_details
;
 w=1/[\s^2^(Fo^2^)+(0.0536P)^2^+0.7750P]
 where P=(Fo^2^+2Fc^2^)/3
;
_atom_sites_solution_hydrogens     geom
_atom_sites_solution_primary     direct
_atom_sites_solution_secondary     difmap
_refine_ls_shift/su_max     0.001
_refine_ls_shift/su_mean     0.000
_refine_diff_density_max     0.588
_refine_diff_density_min     -0.420
_refine_ls_extinction_method     none
_refine_ls_extinction_coef     .
loop_
    _atom_type_symbol
    _atom_type_description
    _atom_type_scat_dispersion_real
    _atom_type_scat_dispersion_imag
    _atom_type_scat_source
    C C 0.0033 0.0016 'International Tables Vol C Tables 4.2.6.8 and 6.1.1.4'
    H H 0.0000 0.0000 'International Tables Vol C Tables 4.2.6.8 and 6.1.1.4'
    N N 0.0061 0.0033 'International Tables Vol C Tables 4.2.6.8 and 6.1.1.4'
    O O 0.0106 0.0060 'International Tables Vol C Tables 4.2.6.8 and 6.1.1.4'
    S S 0.1246 0.1234 'International Tables Vol C Tables 4.2.6.8 and 6.1.1.4'
_computing_data_collection     'APEX2 (Bruker, 2008)'
_computing_cell_refinement     'SAINT (Bruker, 2008)'
_computing_data_reduction     'SAINT (Bruker, 2008)'
_computing_structure_solution     'SHELXS97 (Sheldrick, 2008)'
_computing_structure_refinement     'SHELXL2012 (Sheldrick, 2008)'
_computing_molecular_graphics     'XP in SHELXTL (Sheldrick, 2008)'
_computing_publication_material     'publCIF (Westrip, 2010)'
loop_
    _atom_site_type_symbol
    _atom_site_label
    _atom_site_fract_x
    _atom_site_fract_y
    _atom_site_fract_z
    _atom_site_U_iso_or_equiv
    _atom_site_adp_type
    _atom_site_calc_flag
    _atom_site_occupancy
    _atom_site_disorder_assembly
    _atom_site_disorder_group
    N N1 0.84082(10) 0.26302(5) 0.60391(6) 0.01478(15) Uani d 1 . .
    O O1 0.35145(9) 0.40007(6) 0.39442(5) 0.02043(16) Uani d 1 . .
    S S1 0.98068(3) 0.19050(2) 0.58368(2) 0.01438(6) Uani d 1 . .
    O O2 1.08199(9) 0.19022(5) 0.66274(5) 0.01998(15) Uani d 1 . .
    C C2 0.77142(12) 0.27143(6) 0.69017(6) 0.01592(17) Uani d 1 . .
    H H2 0.8203 0.2534 0.7456 0.019 Uiso calc 1 . .
    O O3 1.04493(9) 0.21088(5) 0.49733(5) 0.01909(15) Uani d 1 . .
    C C3 0.62522(12) 0.30883(6) 0.68241(6) 0.01519(17) Uani d 1 . .
    C C3' 0.59545(12) 0.32359(6) 0.58690(6) 0.01410(17) Uani d 1 . .
    C C4 0.46627(12) 0.36208(7) 0.54150(6) 0.01652(18) Uani d 1 . .
    H H4 0.3777 0.3846 0.5737 0.020 Uiso calc 1 . .
    C C5 0.47154(12) 0.36630(7) 0.44789(6) 0.01665(18) Uani d 1 . .
    C C6 0.60430(13) 0.33495(7) 0.40057(7) 0.01818(19) Uani d 1 . .
    H H6 0.6050 0.3390 0.3363 0.022 Uiso calc 1 . .
    C C7 0.73415(12) 0.29828(7) 0.44561(7) 0.01689(18) Uani d 1 . .
    H H7 0.8246 0.2777 0.4136 0.020 Uiso calc 1 . .
    C C7' 0.72720(12) 0.29276(6) 0.53938(6) 0.01406(16) Uani d 1 . .
    C C8 0.51260(13) 0.33196(7) 0.75577(7) 0.0202(2) Uani d 1 . .
    H H8A 0.5623 0.3187 0.8148 0.030 Uiso calc 1 . .
    H H8B 0.4129 0.2991 0.7484 0.030 Uiso calc 1 . .
    H H8C 0.4884 0.3934 0.7525 0.030 Uiso calc 1 . .
    C C9 0.21302(12) 0.42980(7) 0.44164(7) 0.01792(18) Uani d 1 . .
    H H9A 0.2426 0.4792 0.4806 0.022 Uiso calc 1 . .
    H H9B 0.1713 0.3836 0.4808 0.022 Uiso calc 1 . .
    C C10 0.08711(11) 0.45595(6) 0.37411(6) 0.01452(17) Uani d 1 . .
    C C11 0.02533(13) 0.53835(7) 0.37424(7) 0.01724(18) Uani d 1 . .
    H H11 0.0674 0.5795 0.4157 0.021 Uiso calc 1 . .
    C C12 -0.09749(14) 0.56142(7) 0.31438(7) 0.0217(2) Uani d 1 . .
    H H12 -0.1390 0.6181 0.3148 0.026 Uiso calc 1 . .
    C C13 -0.15915(13) 0.50175(8) 0.25425(7) 0.0240(2) Uani d 1 . .
    H H13 -0.2447 0.5171 0.2140 0.029 Uiso calc 1 . .
    C C14 -0.09673(13) 0.41950(8) 0.25233(7) 0.0222(2) Uani d 1 . .
    H H14 -0.1380 0.3788 0.2101 0.027 Uiso calc 1 . .
    C C15 0.02576(13) 0.39676(7) 0.31194(7) 0.01826(18) Uani d 1 . .
    H H15 0.0685 0.3403 0.3105 0.022 Uiso calc 1 . .
    C C16 0.87513(12) 0.09408(6) 0.57724(6) 0.01472(17) Uani d 1 . .
    C C17 0.82732(14) 0.06170(7) 0.49366(7) 0.0208(2) Uani d 1 . .
    H H17 0.8571 0.0897 0.4392 0.025 Uiso calc 1 . .
    C C18 0.73530(15) -0.01231(7) 0.49093(7) 0.0232(2) Uani d 1 . .
    H H18 0.7026 -0.0352 0.4339 0.028 Uiso calc 1 . .
    C C19 0.68993(13) -0.05376(7) 0.56976(7) 0.01902(19) Uani d 1 . .
    C C20 0.73877(14) -0.01942(7) 0.65257(7) 0.0206(2) Uani d 1 . .
    H H20 0.7076 -0.0469 0.7070 0.025 Uiso calc 1 . .
    C C21 0.83179(13) 0.05392(7) 0.65732(7) 0.01885(19) Uani d 1 . .
    H H21 0.8655 0.0765 0.7143 0.023 Uiso calc 1 . .
    C C22 0.59305(15) -0.13461(8) 0.56597(9) 0.0263(2) Uani d 1 . .
    H H22A 0.5294 -0.1360 0.5095 0.040 Uiso calc 1 . .
    H H22B 0.5209 -0.1366 0.6178 0.040 Uiso calc 1 . .
    H H22C 0.6654 -0.1842 0.5681 0.040 Uiso calc 1 . .
loop_
    _atom_site_aniso_label
    _atom_site_aniso_U_11
    _atom_site_aniso_U_22
    _atom_site_aniso_U_33
    _atom_site_aniso_U_12
    _atom_site_aniso_U_13
    _atom_site_aniso_U_23
    N1 0.0144(4) 0.0164(4) 0.0135(3) 0.0039(3) -0.0007(3) 0.0004(3)
    O1 0.0149(3) 0.0329(4) 0.0135(3) 0.0072(3) -0.0001(3) 0.0038(3)
    S1 0.01210(11) 0.01661(11) 0.01444(11) 0.00244(8) 0.00002(8) 0.00062(7)
    O2 0.0160(3) 0.0249(4) 0.0189(3) 0.0024(3) -0.0046(3) 0.0003(3)
    C2 0.0187(4) 0.0165(4) 0.0125(4) 0.0018(3) -0.0011(3) 0.0009(3)
    O3 0.0167(3) 0.0226(3) 0.0180(3) 0.0019(3) 0.0042(3) 0.0027(3)
    C3 0.0174(4) 0.0165(4) 0.0116(4) 0.0017(3) -0.0001(3) 0.0003(3)
    C3' 0.0146(4) 0.0158(4) 0.0119(4) 0.0009(3) 0.0003(3) 0.0002(3)
    C4 0.0149(4) 0.0211(4) 0.0135(4) 0.0037(3) 0.0005(3) 0.0011(3)
    C5 0.0148(4) 0.0214(4) 0.0137(4) 0.0021(3) -0.0011(3) 0.0027(3)
    C6 0.0172(4) 0.0249(5) 0.0124(4) 0.0024(4) 0.0010(3) 0.0021(3)
    C7 0.0154(4) 0.0219(4) 0.0135(4) 0.0027(3) 0.0021(3) 0.0011(3)
    C7' 0.0139(4) 0.0152(4) 0.0130(4) 0.0011(3) -0.0007(3) 0.0010(3)
    C8 0.0221(5) 0.0251(5) 0.0136(4) 0.0054(4) 0.0027(3) -0.0001(3)
    C9 0.0151(4) 0.0245(5) 0.0142(4) 0.0038(4) 0.0000(3) 0.0008(3)
    C10 0.0123(4) 0.0173(4) 0.0140(4) 0.0002(3) 0.0002(3) 0.0024(3)
    C11 0.0183(5) 0.0173(4) 0.0161(4) 0.0017(3) 0.0008(3) -0.0004(3)
    C12 0.0221(5) 0.0246(5) 0.0186(4) 0.0094(4) 0.0021(4) 0.0036(4)
    C13 0.0169(5) 0.0378(6) 0.0171(4) 0.0061(4) -0.0024(4) 0.0019(4)
    C14 0.0182(5) 0.0293(5) 0.0191(4) -0.0035(4) -0.0025(4) -0.0031(4)
    C15 0.0181(5) 0.0166(4) 0.0201(4) -0.0013(3) -0.0003(3) 0.0003(3)
    C16 0.0146(4) 0.0155(4) 0.0140(4) 0.0031(3) 0.0007(3) 0.0000(3)
    C17 0.0269(5) 0.0216(5) 0.0140(4) -0.0009(4) -0.0005(4) 0.0006(3)
    C18 0.0292(6) 0.0226(5) 0.0178(4) -0.0022(4) -0.0025(4) -0.0025(4)
    C19 0.0169(4) 0.0171(4) 0.0231(5) 0.0021(3) 0.0019(4) -0.0016(3)
    C20 0.0231(5) 0.0202(4) 0.0187(4) 0.0007(4) 0.0054(4) 0.0007(4)
    C21 0.0228(5) 0.0196(4) 0.0142(4) 0.0009(4) 0.0023(3) -0.0007(3)
    C22 0.0227(5) 0.0219(5) 0.0344(6) -0.0032(4) 0.0025(4) -0.0030(4)
_geom_special_details
;
All e.s.d.'s (except the e.s.d. in the dihedral angle between two l.s. planes)
are estimated using the full covariance matrix. The cell e.s.d.'s are taken
into account individually in the estimation of e.s.d.'s in distances, angles
and torsion angles; correlations between e.s.d.'s in cell parameters are only
used when they are defined by crystal symmetry. An approximate (isotropic)
treatment of cell e.s.d.'s is used for estimating e.s.d.'s involving l.s.
planes.
;
loop_
    _geom_bond_atom_site_label_1
    _geom_bond_atom_site_label_2
    _geom_bond_site_symmetry_2
    _geom_bond_distance
    _geom_bond_publ_flag
    N1 C7' . 1.4096(13) ?
    N1 C2 . 1.4116(13) ?
    N1 S1 . 1.6531(9) ?
    O1 C5 . 1.3687(12) ?
    O1 C9 . 1.4320(13) ?
    S1 O3 . 1.4249(9) ?
    S1 O2 . 1.4284(9) ?
    S1 C16 . 1.7436(11) ?
    C2 C3 . 1.3521(14) ?
    C3 C3' . 1.4454(14) ?
    C3 C8 . 1.4866(14) ?
    C3' C4 . 1.3933(14) ?
    C3' C7' . 1.3955(13) ?
    C4 C5 . 1.3839(14) ?
    C5 C6 . 1.4035(14) ?
    C6 C7 . 1.3831(14) ?
    C7 C7' . 1.3880(14) ?
    C9 C10 . 1.4912(14) ?
    C10 C11 . 1.3844(14) ?
    C10 C15 . 1.3928(14) ?
    C11 C12 . 1.3874(15) ?
    C12 C13 . 1.3793(17) ?
    C13 C14 . 1.3847(18) ?
    C14 C15 . 1.3818(15) ?
    C16 C17 . 1.3852(14) ?
    C16 C21 . 1.3897(14) ?
    C17 C18 . 1.3855(16) ?
    C18 C19 . 1.3881(16) ?
    C19 C20 . 1.3889(16) ?
    C19 C22 . 1.4973(16) ?
    C20 C21 . 1.3824(16) ?
    C2 H2 . 0.9500 ?
    C4 H4 . 0.9500 ?
    C6 H6 . 0.9500 ?
    C7 H7 . 0.9500 ?
    C8 H8A . 0.9800 ?
    C8 H8B . 0.9800 ?
    C8 H8C . 0.9800 ?
    C9 H9A . 0.9900 ?
    C9 H9B . 0.9900 ?
    C11 H11 . 0.9500 ?
    C12 H12 . 0.9500 ?
    C13 H13 . 0.9500 ?
    C14 H14 . 0.9500 ?
    C15 H15 . 0.9500 ?
    C17 H17 . 0.9500 ?
    C18 H18 . 0.9500 ?
    C20 H20 . 0.9500 ?
    C21 H21 . 0.9500 ?
    C22 H22A . 0.9800 ?
    C22 H22B . 0.9800 ?
    C22 H22C . 0.9800 ?
loop_
    _geom_angle_atom_site_label_1
    _geom_angle_atom_site_label_2
    _geom_angle_atom_site_label_3
    _geom_angle_site_symmetry_1
    _geom_angle_site_symmetry_3
    _geom_angle
    _geom_angle_publ_flag
    C7' N1 C2 . . 107.40(8) ?
    C7' N1 S1 . . 124.73(7) ?
    C2 N1 S1 . . 121.67(7) ?
    C5 O1 C9 . . 115.43(8) ?
    O3 S1 O2 . . 120.40(5) ?
    O3 S1 N1 . . 106.46(5) ?
    O2 S1 N1 . . 105.22(5) ?
    O3 S1 C16 . . 109.83(5) ?
    O2 S1 C16 . . 109.39(5) ?
    N1 S1 C16 . . 104.19(5) ?
    C3 C2 N1 . . 110.09(8) ?
    C2 C3 C3' . . 106.96(9) ?
    C2 C3 C8 . . 128.25(9) ?
    C3' C3 C8 . . 124.79(9) ?
    C4 C3' C7' . . 120.85(9) ?
    C4 C3' C3 . . 131.03(9) ?
    C7' C3' C3 . . 108.11(9) ?
    C5 C4 C3' . . 117.65(9) ?
    O1 C5 C4 . . 124.01(9) ?
    O1 C5 C6 . . 114.85(9) ?
    C4 C5 C6 . . 121.14(9) ?
    C7 C6 C5 . . 121.30(9) ?
    C6 C7 C7' . . 117.41(9) ?
    C7 C7' C3' . . 121.62(9) ?
    C7 C7' N1 . . 130.97(9) ?
    C3' C7' N1 . . 107.32(8) ?
    O1 C9 C10 . . 108.98(8) ?
    C11 C10 C15 . . 118.98(9) ?
    C11 C10 C9 . . 120.67(9) ?
    C15 C10 C9 . . 120.32(9) ?
    C10 C11 C12 . . 120.64(10) ?
    C13 C12 C11 . . 119.80(10) ?
    C12 C13 C14 . . 120.18(10) ?
    C15 C14 C13 . . 119.86(10) ?
    C14 C15 C10 . . 120.52(10) ?
    C17 C16 C21 . . 121.18(10) ?
    C17 C16 S1 . . 120.03(8) ?
    C21 C16 S1 . . 118.66(8) ?
    C16 C17 C18 . . 118.73(10) ?
    C17 C18 C19 . . 121.41(10) ?
    C18 C19 C20 . . 118.53(10) ?
    C18 C19 C22 . . 120.95(10) ?
    C20 C19 C22 . . 120.52(10) ?
    C21 C20 C19 . . 121.32(10) ?
    C20 C21 C16 . . 118.84(10) ?
    C3 C2 H2 . . 125.0 ?
    N1 C2 H2 . . 125.0 ?
    C5 C4 H4 . . 121.2 ?
    C3' C4 H4 . . 121.2 ?
    C7 C6 H6 . . 119.3 ?
    C5 C6 H6 . . 119.3 ?
    C6 C7 H7 . . 121.3 ?
    C7' C7 H7 . . 121.3 ?
    C3 C8 H8A . . 109.5 ?
    C3 C8 H8B . . 109.5 ?
    H8A C8 H8B . . 109.5 ?
    C3 C8 H8C . . 109.5 ?
    H8A C8 H8C . . 109.5 ?
    H8B C8 H8C . . 109.5 ?
    O1 C9 H9A . . 109.9 ?
    C10 C9 H9A . . 109.9 ?
    O1 C9 H9B . . 109.9 ?
    C10 C9 H9B . . 109.9 ?
    H9A C9 H9B . . 108.3 ?
    C10 C11 H11 . . 119.7 ?
    C12 C11 H11 . . 119.7 ?
    C13 C12 H12 . . 120.1 ?
    C11 C12 H12 . . 120.1 ?
    C12 C13 H13 . . 119.9 ?
    C14 C13 H13 . . 119.9 ?
    C15 C14 H14 . . 120.1 ?
    C13 C14 H14 . . 120.1 ?
    C14 C15 H15 . . 119.7 ?
    C10 C15 H15 . . 119.7 ?
    C16 C17 H17 . . 120.6 ?
    C18 C17 H17 . . 120.6 ?
    C17 C18 H18 . . 119.3 ?
    C19 C18 H18 . . 119.3 ?
    C21 C20 H20 . . 119.3 ?
    C19 C20 H20 . . 119.3 ?
    C20 C21 H21 . . 120.6 ?
    C16 C21 H21 . . 120.6 ?
    C19 C22 H22A . . 109.5 ?
    C19 C22 H22B . . 109.5 ?
    H22A C22 H22B . . 109.5 ?
    C19 C22 H22C . . 109.5 ?
    H22A C22 H22C . . 109.5 ?
    H22B C22 H22C . . 109.5 ?
loop_
    _geom_torsion_atom_site_label_1
    _geom_torsion_atom_site_label_2
    _geom_torsion_atom_site_label_3
    _geom_torsion_atom_site_label_4
    _geom_torsion_site_symmetry_1
    _geom_torsion_site_symmetry_2
    _geom_torsion_site_symmetry_3
    _geom_torsion_site_symmetry_4
    _geom_torsion
    _geom_torsion_publ_flag
    C7' N1 S1 O3 . . . . 42.42(9) ?
    C2 N1 S1 O3 . . . . -168.81(8) ?
    C7' N1 S1 O2 . . . . 171.26(8) ?
    C2 N1 S1 O2 . . . . -39.96(9) ?
    C7' N1 S1 C16 . . . . -73.66(9) ?
    C2 N1 S1 C16 . . . . 75.11(9) ?
    C7' N1 C2 C3 . . . . -3.23(11) ?
    S1 N1 C2 C3 . . . . -156.71(8) ?
    N1 C2 C3 C3' . . . . 1.52(11) ?
    N1 C2 C3 C8 . . . . -178.24(10) ?
    C2 C3 C3' C4 . . . . -178.08(11) ?
    C8 C3 C3' C4 . . . . 1.69(18) ?
    C2 C3 C3' C7' . . . . 0.77(11) ?
    C8 C3 C3' C7' . . . . -179.46(10) ?
    C7' C3' C4 C5 . . . . 1.80(15) ?
    C3 C3' C4 C5 . . . . -179.47(10) ?
    C9 O1 C5 C4 . . . . -1.70(15) ?
    C9 O1 C5 C6 . . . . 178.08(9) ?
    C3' C4 C5 O1 . . . . 178.12(10) ?
    C3' C4 C5 C6 . . . . -1.65(16) ?
    O1 C5 C6 C7 . . . . -179.40(10) ?
    C4 C5 C6 C7 . . . . 0.38(17) ?
    C5 C6 C7 C7' . . . . 0.75(16) ?
    C6 C7 C7' C3' . . . . -0.59(15) ?
    C6 C7 C7' N1 . . . . -176.76(10) ?
    C4 C3' C7' C7 . . . . -0.71(15) ?
    C3 C3' C7' C7 . . . . -179.70(9) ?
    C4 C3' C7' N1 . . . . 176.26(9) ?
    C3 C3' C7' N1 . . . . -2.73(11) ?
    C2 N1 C7' C7 . . . . -179.80(11) ?
    S1 N1 C7' C7 . . . . -27.34(16) ?
    C2 N1 C7' C3' . . . . 3.62(11) ?
    S1 N1 C7' C3' . . . . 156.08(7) ?
    C5 O1 C9 C10 . . . . -174.12(9) ?
    O1 C9 C10 C11 . . . . -122.47(10) ?
    O1 C9 C10 C15 . . . . 59.84(12) ?
    C15 C10 C11 C12 . . . . 0.98(15) ?
    C9 C10 C11 C12 . . . . -176.74(10) ?
    C10 C11 C12 C13 . . . . 0.17(16) ?
    C11 C12 C13 C14 . . . . -1.24(17) ?
    C12 C13 C14 C15 . . . . 1.14(17) ?
    C13 C14 C15 C10 . . . . 0.02(16) ?
    C11 C10 C15 C14 . . . . -1.07(15) ?
    C9 C10 C15 C14 . . . . 176.66(10) ?
    O3 S1 C16 C17 . . . . -17.23(10) ?
    O2 S1 C16 C17 . . . . -151.44(9) ?
    N1 S1 C16 C17 . . . . 96.46(9) ?
    O3 S1 C16 C21 . . . . 166.80(8) ?
    O2 S1 C16 C21 . . . . 32.59(10) ?
    N1 S1 C16 C21 . . . . -79.50(9) ?
    C21 C16 C17 C18 . . . . -0.29(16) ?
    S1 C16 C17 C18 . . . . -176.15(9) ?
    C16 C17 C18 C19 . . . . 0.40(17) ?
    C17 C18 C19 C20 . . . . 0.04(17) ?
    C17 C18 C19 C22 . . . . -178.85(11) ?
    C18 C19 C20 C21 . . . . -0.61(17) ?
    C22 C19 C20 C21 . . . . 178.29(10) ?
    C19 C20 C21 C16 . . . . 0.71(16) ?
    C17 C16 C21 C20 . . . . -0.25(16) ?
    S1 C16 C21 C20 . . . . 175.66(8) ?
_shelxl_version_number         .000002012
_iucr_refine_instructions_details
;
TITL tsindole in P2(1)/n
CELL 0.71073 8.31729   15.60129   14.75244   90.000   90.8842   90.000
ZERR 4.00    0.00280    0.00561    0.00531    0.000    0.0108    0.000
LATT 1
SYMM -x+1/2, y+1/2, -z+1/2
SFAC C  H  N  O  S
UNIT 92  84  4  12  4
TEMP -173.150
size 0.394 0.327 0.145
L.S. 8
BOND $H
FMAP 2
PLAN -10
MPLA 6 C10 C11 C12 C13 C14 C15
MPLA 9 N1 C1 C2 C3 C3' C4 C5 C6 C7 C7'
MPLA 6 C16 C17 C18 C19 C20 C21
CONF
ACTA
WGHT    0.053600    0.775000
FVAR       0.14746
N1    3    0.840820    0.263015    0.603911    11.00000    0.01444    0.01636 =
         0.01351    0.00039   -0.00066    0.00387
O1    4    0.351449    0.400073    0.394418    11.00000    0.01494    0.03288 =
         0.01345    0.00384   -0.00010    0.00721
S1    5    0.980677    0.190499    0.583678    11.00000    0.01210    0.01661 =
         0.01444    0.00062    0.00002    0.00244
O2    4    1.081992    0.190220    0.662742    11.00000    0.01599    0.02487 =
         0.01893    0.00034   -0.00460    0.00235
C2    1    0.771423    0.271425    0.690175    11.00000    0.01872    0.01651 =
         0.01248    0.00085   -0.00115    0.00184
AFIX  43
H2    2    0.820314    0.253427    0.745600    11.00000   -1.20000
AFIX   0
O3    4    1.044927    0.210878    0.497328    11.00000    0.01672    0.02264 =
         0.01802    0.00268    0.00421    0.00185
C3    1    0.625220    0.308832    0.682413    11.00000    0.01739    0.01653 =
         0.01164    0.00026   -0.00007    0.00167
C3'   1    0.595452    0.323594    0.586899    11.00000    0.01456    0.01583 =
         0.01191    0.00015    0.00026    0.00087
C4    1    0.466265    0.362084    0.541502    11.00000    0.01495    0.02106 =
         0.01355    0.00115    0.00049    0.00367
AFIX  43
H4    2    0.377691    0.384632    0.573673    11.00000   -1.20000
AFIX   0
C5    1    0.471544    0.366304    0.447891    11.00000    0.01477    0.02140 =
         0.01374    0.00273   -0.00110    0.00209
C6    1    0.604302    0.334951    0.400565    11.00000    0.01720    0.02492 =
         0.01245    0.00214    0.00096    0.00240
AFIX  43
H6    2    0.604997    0.338994    0.336319    11.00000   -1.20000
AFIX   0
C7    1    0.734147    0.298283    0.445614    11.00000    0.01536    0.02191 =
         0.01347    0.00114    0.00214    0.00272
AFIX  43
H7    2    0.824561    0.277678    0.413626    11.00000   -1.20000
AFIX   0
C7'   1    0.727204    0.292763    0.539380    11.00000    0.01390    0.01524 =
         0.01301    0.00098   -0.00073    0.00107
C8    1    0.512602    0.331963    0.755773    11.00000    0.02212    0.02508 =
         0.01358   -0.00009    0.00269    0.00543
AFIX 137
H8A   2    0.562314    0.318686    0.814775    11.00000   -1.50000
H8B   2    0.412872    0.299080    0.748353    11.00000   -1.50000
H8C   2    0.488380    0.393371    0.752549    11.00000   -1.50000
AFIX   0
C9    1    0.213020    0.429797    0.441637    11.00000    0.01506    0.02446 =
         0.01424    0.00082   -0.00001    0.00382
AFIX  23
H9A   2    0.242566    0.479196    0.480584    11.00000   -1.20000
H9B   2    0.171269    0.383608    0.480815    11.00000   -1.20000
AFIX   0
C10   1    0.087105    0.455954    0.374108    11.00000    0.01232    0.01726 =
         0.01400    0.00237    0.00020    0.00023
C11   1    0.025332    0.538352    0.374238    11.00000    0.01833    0.01730 =
         0.01611   -0.00037    0.00078    0.00166
AFIX  43
H11   2    0.067445    0.579496    0.415714    11.00000   -1.20000
AFIX   0
C12   1   -0.097487    0.561420    0.314379    11.00000    0.02212    0.02456 =
         0.01862    0.00356    0.00207    0.00935
AFIX  43
H12   2   -0.138991    0.618147    0.314805    11.00000   -1.20000
AFIX   0
C13   1   -0.159150    0.501749    0.254249    11.00000    0.01687    0.03781 =
         0.01715    0.00186   -0.00241    0.00615
AFIX  43
H13   2   -0.244684    0.517122    0.214039    11.00000   -1.20000
AFIX   0
C14   1   -0.096727    0.419498    0.252332    11.00000    0.01817    0.02932 =
         0.01910   -0.00305   -0.00250   -0.00350
AFIX  43
H14   2   -0.138025    0.378789    0.210123    11.00000   -1.20000
AFIX   0
C15   1    0.025757    0.396755    0.311941    11.00000    0.01808    0.01659 =
         0.02009    0.00032   -0.00029   -0.00128
AFIX  43
H15   2    0.068456    0.340302    0.310511    11.00000   -1.20000
AFIX   0
C16   1    0.875126    0.094078    0.577242    11.00000    0.01462    0.01553 =
         0.01403   -0.00004    0.00072    0.00306
C17   1    0.827322    0.061698    0.493657    11.00000    0.02688    0.02159 =
         0.01398    0.00056   -0.00053   -0.00087
AFIX  43
H17   2    0.857060    0.089699    0.439244    11.00000   -1.20000
AFIX   0
C18   1    0.735305   -0.012308    0.490931    11.00000    0.02919    0.02261 =
         0.01781   -0.00249   -0.00252   -0.00216
AFIX  43
H18   2    0.702562   -0.035173    0.433888    11.00000   -1.20000
AFIX   0
C19   1    0.689931   -0.053760    0.569765    11.00000    0.01687    0.01711 =
         0.02314   -0.00157    0.00188    0.00205
C20   1    0.738767   -0.019416    0.652568    11.00000    0.02312    0.02024 =
         0.01869    0.00071    0.00538    0.00069
AFIX  43
H20   2    0.707620   -0.046872    0.707028    11.00000   -1.20000
AFIX   0
C21   1    0.831792    0.053920    0.657321    11.00000    0.02283    0.01957 =
         0.01422   -0.00066    0.00226    0.00090
AFIX  43
H21   2    0.865507    0.076471    0.714332    11.00000   -1.20000
AFIX   0
C22   1    0.593053   -0.134608    0.565966    11.00000    0.02274    0.02192 =
         0.03444   -0.00296    0.00252   -0.00320
AFIX 137
H22A  2    0.529431   -0.135974    0.509515    11.00000   -1.50000
H22B  2    0.520886   -0.136607    0.617811    11.00000   -1.50000
H22C  2    0.665434   -0.184157    0.568086    11.00000   -1.50000
AFIX   0
HKLF 4
REM  tsindole in P2(1)/n
REM R1 =  0.0365 for    5550 Fo > 4sig(Fo)  and  0.0432 for all    6415 data
REM    255 parameters refined using      0 restraints
END
WGHT      0.0532      0.7826
REM Highest difference peak  0.588,  deepest hole -0.420,  1-sigma level  0.057
Q1    1   0.9300  0.1436  0.5798  11.00000  0.05    0.59
Q2    1   0.5401  0.3565  0.4201  11.00000  0.05    0.50
Q3    1   0.6612  0.3097  0.5603  11.00000  0.05    0.50
Q4    1   0.6990  0.2949  0.6950  11.00000  0.05    0.49
Q5    1   0.9061  0.2292  0.5973  11.00000  0.05    0.47
Q6    1  -0.1371  0.4581  0.2633  11.00000  0.05    0.45
Q7    1   0.8533  0.0736  0.6168  11.00000  0.05    0.45
Q8    1   1.0195  0.2053  0.5389  11.00000  0.05    0.45
Q9    1   0.7320  0.2952  0.4916  11.00000  0.05    0.44
Q10   1  -0.0411  0.4069  0.2856  11.00000  0.05    0.44
;
data_global
_journal_date_recd_electronic     2013-04-19
_journal_date_accepted     2013-05-20
_journal_name_full     'Acta Crystallographica, Section E'
_journal_year     2013
_journal_volume     69
_journal_issue      6
_journal_page_first     o979
_journal_page_last     o979
_journal_paper_category     QO
_journal_paper_doi     10.1107/S1600536813014001
_journal_coeditor_code     KJ2226
_publ_contact_author_name     'Gustavo Pozza Silveira'
_publ_contact_author_address
;
Departamento de Qu\'imica Org\^anica,
Instituto de Qu\'imica,
Universidade Federal do Rio Grande do Sul,
Porto Alegre/RS, 91501-970, Brazil
;
_publ_contact_author_email     gustavo.silveira@iq.ufrgs.br
_publ_contact_author_fax     '55 51 33087304'
_publ_contact_author_phone     '55 51 33089779'
_publ_section_title
;
5-Benzyloxy-3-methyl-1-tosyl-1<i>H</i>-indole
;
loop_
    _publ_author_name
    _publ_author_footnote
    _publ_author_address
    'Pozza Silveira, Gustavo' .
;
Departamento de Qu\'imica Org\^anica,
Instituto de Qu\'imica,
Universidade Federal do Rio Grande do Sul,
Porto Alegre/RS, 91501-970, Brazil
;
    'Oliver, Allen G.' .
;
Department of Chemistry and Biochemistry
University of Notre Dame
Notre Dame, IN 46556, USA
;
    'Noll, Bruce C.' .
;
Bruker ACS Inc.,
5465 East Cheryl Parkway
Madison, WI 53711, USA
;
