# Supplementary material for: 5-Benz­yloxy-3-methyl-1-tosyl-1H-indole
Source: Acta Crystallogr Sect E Struct Rep Online. 2013 May 31;69(Pt 6):o979. doi: 10.1107/S1600536813014001 (PMC3685113; doi:10.1107/S1600536813014001)
Supplement: Supplementary file 2 [file e-69-0o979-Isup2.hkl]

#
# h,k,l, Fc-squared, Fo-squared, sigma(Fo-squared), status flag
#
data_I
_shelx_title ' tsindole in P2(1)/n'
_shelx_refln_list_code          4
_shelx_F_calc_maximum      208.64
_exptl_crystal_F_000       824.00
_reflns_d_resolution_high  0.6776

loop_
 _space_group_symop_operation_xyz
 'x, y, z'
 '-x+1/2, y+1/2, -z+1/2'
 '-x, -y, -z'
 'x-1/2, -y-1/2, z-1/2'

_cell_length_a     8.3173
_cell_length_b    15.6013
_cell_length_c    14.7524
_cell_angle_alpha  90.000
_cell_angle_beta   90.884
_cell_angle_gamma  90.000

_shelx_F_squared_multiplier     1.000

loop_
 _refln_index_h
 _refln_index_k
 _refln_index_l
 _refln_F_squared_calc
 _refln_F_squared_meas
 _refln_F_squared_sigma
 _refln_observed_status
   2   0   0       2327.56       2398.13        33.01 o
   4   0   0        316.43        250.20         6.61 o
   6   0   0         47.28         52.35         3.73 o
   8   0   0        792.88        700.89        17.23 o
  10   0   0         53.21         61.71         8.97 o
  12   0   0         93.94         80.48        10.12 o
   1   1   0        198.90        222.40         1.76 o
   2   1   0         80.81         60.25         1.88 o
   3   1   0        173.97        172.14         2.23 o
   4   1   0       1566.98       1679.79        16.50 o
   5   1   0          0.48          1.24         1.20 o
   6   1   0         87.67         68.77         3.10 o
   7   1   0       1272.79       1212.23        17.70 o
   8   1   0       2142.10       2018.50        24.26 o
   9   1   0         77.93         69.27         4.07 o
  10   1   0         95.54         81.26         4.64 o
  11   1   0         54.54         49.57         4.86 o
  12   1   0        135.34        129.88         8.97 o
   0   2   0        276.60        331.68         5.37 o
   1   2   0        134.78        159.04         1.93 o
   2   2   0       7130.43       7373.25        57.29 o
   3   2   0          0.05          0.73         0.36 o
   4   2   0        865.64        841.84         7.33 o
   5   2   0        320.42        336.85         4.03 o
   6   2   0          3.28          2.11         0.64 o
   7   2   0       2122.35       2121.15        24.86 o
   8   2   0        177.39        173.68         4.47 o
   9   2   0        967.30        895.56        17.43 o
  10   2   0          0.04         -1.38         2.82 o
  11   2   0        136.26        139.68         7.43 o
  12   2   0         12.86          8.22         4.07 o
   1   3   0      43530.94      43676.09       437.03 o
   2   3   0       6646.40       7274.18        67.71 o
   3   3   0       1625.95       1619.92        13.05 o
   4   3   0          1.71          1.26         0.41 o
   5   3   0        399.00        440.58         5.03 o
   6   3   0         52.78         54.14         1.58 o
   7   3   0          3.37          1.58         1.01 o
   8   3   0         18.86         18.08         3.43 o
   9   3   0        691.81        650.98        14.07 o
  10   3   0          2.77          5.16         3.27 o
  11   3   0          6.70          5.61         3.62 o
  12   3   0         11.41         15.75         5.36 o
   0   4   0          2.46          8.56         1.91 o
   1   4   0      20511.30      21227.54       200.10 o
   2   4   0      11410.56      11997.02       121.81 o
   3   4   0       2304.51       2688.40        25.63 o
   4   4   0       1285.70       1330.87        12.40 o
   5   4   0        417.62        417.98         4.82 o
   6   4   0         74.13         74.95         2.06 o
   7   4   0       1448.65       1402.97        17.18 o
   8   4   0         13.81         11.68         2.82 o
   9   4   0        331.14        339.41         9.73 o
  10   4   0        160.27        153.08         6.99 o
  11   4   0        271.61        247.78        13.34 o
  12   4   0        105.53        104.03         8.97 o
   1   5   0       9528.80       9571.12        97.21 o
   2   5   0       2226.40       2396.47        24.95 o
   3   5   0       6233.97       6644.80        67.42 o
   4   5   0       2502.88       2699.70        25.98 o
   5   5   0          1.64          0.97         0.62 o
   6   5   0        145.58        141.16         2.64 o
   7   5   0        328.58        312.57        10.69 o
   8   5   0          3.64          2.76         2.93 o
   9   5   0        653.35        645.95        17.56 o
  10   5   0         99.44         83.99         6.81 o
  11   5   0        145.60        139.98        11.04 o
   0   6   0        454.76        529.68         8.82 o
   1   6   0       5134.53       5769.94        58.73 o
   2   6   0       3065.23       3147.36        32.61 o
   3   6   0        167.40        195.69         3.14 o
   4   6   0       1804.11       1875.83        19.92 o
   5   6   0        736.32        762.24         7.84 o
   6   6   0        197.00        210.80         3.22 o
   7   6   0          0.07          0.87         1.87 o
   8   6   0        277.52        270.20        10.14 o
   9   6   0        353.74        315.27        11.87 o
  10   6   0         31.87         37.50         5.36 o
  11   6   0         11.19         11.31         4.85 o
   1   7   0        491.03        490.34        13.24 o
   2   7   0       5745.97       6364.93        64.86 o
   3   7   0        125.04        174.81         5.59 o
   4   7   0        244.17        282.21         6.70 o
   5   7   0         67.58         61.97         1.73 o
   6   7   0       2130.37       2128.60        22.80 o
   7   7   0        128.10        135.25         4.08 o
   8   7   0       1160.16       1192.92        25.13 o
   9   7   0         10.05          5.86         3.86 o
  10   7   0        131.75        132.94        10.58 o
  11   7   0         65.49         52.67         6.66 o
   0   8   0       7542.66       8046.29       144.07 o
   1   8   0         25.89         22.50         1.38 o
   2   8   0       1228.85       1229.69        15.15 o
   3   8   0         86.40         85.72         2.28 o
   4   8   0          1.85          0.70         0.83 o
   5   8   0        260.77        271.30         4.01 o
   6   8   0         15.53         13.08         1.61 o
   7   8   0          2.42          2.14         1.08 o
   8   8   0         13.94         24.71         3.01 o
   9   8   0         67.31         70.81         6.18 o
  10   8   0        729.42        742.06        20.65 o
  11   8   0        148.98        150.51        11.50 o
   1   9   0        175.71        176.85         3.65 o
   2   9   0        592.03        642.45         8.71 o
   3   9   0         31.08         30.25         2.56 o
   4   9   0          2.99          1.88         0.92 o
   5   9   0         74.91         71.38         2.89 o
   6   9   0        472.29        514.54         7.21 o
   7   9   0        214.36        219.23         4.64 o
   8   9   0        318.56        338.83         9.00 o
   9   9   0          6.79          6.64         4.06 o
  10   9   0          2.52          4.34         4.38 o
  11   9   0         42.89         51.54         6.66 o
   0  10   0       1655.92       1574.84        30.89 o
   1  10   0        977.23        976.48        15.67 o
   2  10   0        156.97        135.43         3.03 o
   3  10   0       1232.06       1351.14        14.17 o
   4  10   0        471.05        474.26         6.52 o
   5  10   0        163.22        148.96         3.08 o
   6  10   0          0.13          0.04         1.27 o
   7  10   0        116.07        124.44         4.98 o
   8  10   0        737.44        689.18        14.47 o
   9  10   0        219.21        210.54        10.24 o
  10  10   0        101.85         82.43         9.43 o
  11  10   0          3.16          1.09         4.71 o
   1  11   0       2779.33       2750.32        36.79 o
   2  11   0         69.86         73.08         2.83 o
   3  11   0         27.92         45.97         1.82 o
   4  11   0        144.32        141.11         3.23 o
   5  11   0        172.11        159.61         3.63 o
   6  11   0          3.45          0.71         1.34 o
   7  11   0         54.34         53.83         3.16 o
   8  11   0          4.25         -2.00         3.11 o
   9  11   0        460.88        477.99        11.96 o
  10  11   0        131.07        129.68         8.94 o
   0  12   0        381.84        399.38        10.89 o
   1  12   0         77.04        105.04         3.73 o
   2  12   0        222.15        180.17         4.76 o
   3  12   0         43.92         23.45         1.71 o
   4  12   0        846.70        911.40        12.62 o
   5  12   0         42.02         38.58         2.22 o
   6  12   0          0.32          1.76         1.58 o
   7  12   0        505.88        535.47        10.10 o
   8  12   0         34.44         28.47         3.77 o
   9  12   0        328.35        338.89         9.94 o
  10  12   0          6.61         24.73         7.59 o
   1  13   0       1034.79       1010.15        15.69 o
   2  13   0          3.63          0.23         1.61 o
   3  13   0         36.94         23.20         2.59 o
   4  13   0         53.14         63.95         3.16 o
   5  13   0        193.24        195.11         4.70 o
   6  13   0          9.96          7.25         2.12 o
   7  13   0         15.94         15.17         2.55 o
   8  13   0         94.56         96.93         5.61 o
   9  13   0        107.23        123.45         6.48 o
  10  13   0         94.72         92.68         8.29 o
   0  14   0         35.69         24.00         3.25 o
   1  14   0        131.59        126.91         5.58 o
   2  14   0        684.24        647.80        11.38 o
   3  14   0          2.74          2.67         1.87 o
   4  14   0         36.27         36.40         3.32 o
   5  14   0        183.81        181.71         5.34 o
   6  14   0        157.63        147.50         5.24 o
   7  14   0        142.80        149.19         5.71 o
   8  14   0        103.75        135.53         6.60 o
   9  14   0         97.05        117.92         7.33 o
   1  15   0        455.64        481.74         9.48 o
   2  15   0         39.37         51.08         3.16 o
   3  15   0        668.29        635.21        12.26 o
   4  15   0        165.58        165.94         5.27 o
   5  15   0        960.34        968.88        15.80 o
   6  15   0        570.14        571.28        11.18 o
   7  15   0         21.14         22.97         3.19 o
   8  15   0        670.60        709.93        16.07 o
   9  15   0          5.98         -0.62         3.50 o
   0  16   0        864.52        797.02        19.67 o
   1  16   0         94.24         80.03         3.95 o
   2  16   0         99.45        116.76         5.38 o
   3  16   0         16.27         17.64         2.50 o
   4  16   0         12.29         12.85         2.56 o
   5  16   0         27.61         25.83         3.53 o
   6  16   0        159.68        164.57         5.89 o
   7  16   0        315.29        357.12         8.78 o
   8  16   0         10.28         11.15         3.76 o
   1  17   0         10.08          4.26         2.23 o
   2  17   0         14.36          9.02         2.39 o
   3  17   0        133.59        118.78         5.03 o
   4  17   0        633.95        619.88        11.94 o
   5  17   0         53.99         55.36         4.41 o
   6  17   0        300.19        322.80         8.43 o
   7  17   0         12.73         22.74         3.34 o
   8  17   0        137.40        133.99         7.31 o
   0  18   0        120.17        120.72         7.31 o
   1  18   0         74.80         69.13         4.51 o
   2  18   0        487.35        462.85        10.11 o
   3  18   0         61.76         57.99         4.65 o
   4  18   0        216.75        216.13         6.90 o
   5  18   0        202.78        186.91         7.43 o
   6  18   0          5.72          6.60         3.02 o
   7  18   0        289.44        313.56        10.21 o
   1  19   0        136.98        135.56         5.80 o
   2  19   0         56.58         50.69         3.73 o
   3  19   0        507.00        498.40        10.86 o
   4  19   0        216.34        233.22         7.35 o
   5  19   0         17.35         19.12         4.06 o
   6  19   0          0.91          1.28         2.89 o
   0  20   0        219.54        220.30        10.08 o
   1  20   0          1.75         -1.80         2.70 o
   2  20   0          4.92          3.11         2.95 o
   3  20   0          7.63         10.01         3.10 o
   4  20   0          2.34          4.12         2.90 o
   5  20   0        366.84        378.37        11.41 o
   6  20   0        137.37        141.33         6.43 o
   1  21   0         81.05         73.45         4.62 o
   2  21   0         11.72          9.81         3.16 o
   3  21   0         63.13         69.47         4.70 o
   4  21   0        139.74        130.35         7.16 o
   0  22   0        177.64        179.98        10.35 o
   1  22   0          0.66         -3.19         3.19 o
   2  22   0        224.67        242.54         8.10 o
   3  22   0        256.20        280.38         9.43 o
 -11   0   1         35.29         30.00         5.36 o
  -9   0   1       1787.70       1683.66        35.18 o
  -7   0   1         63.31         60.87         4.38 o
  -5   0   1        132.22        125.91        10.12 o
  -3   0   1       3223.53       3383.95        47.49 o
  -1   0   1        371.35        300.93         3.40 o
   1   0   1      20456.51      20467.72       223.48 o
   3   0   1        422.87        394.43        11.27 o
   5   0   1       1288.58       1227.96        23.58 o
   7   0   1       2266.63       2141.45        40.32 o
   9   0   1        377.72        345.53        11.87 o
  11   0   1        510.31        507.28        22.54 o
 -12   1   1         19.80         15.36         4.94 o
 -11   1   1         69.71         61.90         5.30 o
 -10   1   1          0.79         -1.22         2.41 o
  -9   1   1        180.55        174.50         6.08 o
  -8   1   1        226.24        193.78         8.47 o
  -7   1   1        125.16        101.79         4.18 o
  -6   1   1       1199.61       1223.96        24.23 o
  -5   1   1         23.73         29.57         1.94 o
  -4   1   1        586.35        601.07         6.22 o
  -3   1   1       3652.73       3911.17        34.44 o
  -2   1   1       7667.35       8139.00        65.58 o
  -1   1   1       5638.76       5786.48        38.14 o
   0   1   1          1.40          4.60         0.69 o
   1   1   1        287.43        323.34         3.07 o
   2   1   1          0.19          7.82         0.80 o
   3   1   1        156.63        185.32         5.04 o
   4   1   1        118.93        146.68         2.25 o
   5   1   1        410.94        434.88         6.97 o
   6   1   1        291.95        304.62         7.25 o
   7   1   1        121.34        118.37         4.25 o
   8   1   1        107.83         94.36         4.31 o
   9   1   1        253.34        222.71         7.52 o
  10   1   1          3.61         -1.60         2.74 o
  11   1   1         53.10         45.50         6.18 o
  12   1   1         25.93         29.37         6.67 o
 -12   2   1        179.52        180.89         8.47 o
 -11   2   1         34.03         35.96         4.50 o
 -10   2   1         51.80         46.02         4.33 o
  -9   2   1        431.24        398.45         9.08 o
  -8   2   1        521.36        485.97        10.64 o
  -7   2   1         74.52         70.10         2.84 o
  -6   2   1          2.83          2.74         0.66 o
  -5   2   1       1534.12       1626.07        15.99 o
  -4   2   1        933.01       1016.34        10.48 o
  -3   2   1        754.66        762.09         8.60 o
  -2   2   1       6502.75       7000.12        49.24 o
  -1   2   1          1.79          4.97         0.32 o
   0   2   1       1927.00       1895.67        23.84 o
   1   2   1        747.13        740.37        11.70 o
   2   2   1       2580.78       2740.60        21.39 o
   3   2   1       1383.37       1459.32        13.15 o
   4   2   1         32.15         48.18         1.33 o
   5   2   1        209.75        192.86         2.58 o
   6   2   1         41.88         46.54         1.79 o
   7   2   1        277.01        249.45         7.37 o
   8   2   1        528.65        505.22        11.32 o
   9   2   1          1.70          0.77         2.66 o
  10   2   1         57.73         50.40         4.60 o
  11   2   1         14.87         14.83         3.97 o
  12   2   1         80.78         81.50         7.48 o
 -12   3   1         61.26         50.94         6.99 o
 -11   3   1         83.91         76.77         5.65 o
 -10   3   1         81.66         79.85         5.30 o
  -9   3   1        162.19        151.22         6.54 o
  -8   3   1        215.56        187.96         4.75 o
  -7   3   1        133.40        139.39         3.03 o
  -6   3   1          5.51          2.11         0.66 o
  -5   3   1        546.72        499.70         5.54 o
  -4   3   1          4.53          4.20         1.10 o
  -3   3   1         36.59         35.25         0.88 o
  -2   3   1      14785.62      15210.33       133.64 o
  -1   3   1       9250.96       9229.89        86.97 o
   0   3   1       2258.92       2438.83        36.73 o
   1   3   1       5778.70       5744.17        57.94 o
   2   3   1       7528.65       7935.52        73.55 o
   3   3   1       2651.38       2969.31        25.97 o
   4   3   1        203.26        167.81         2.50 o
   5   3   1         14.04         16.47         0.97 o
   6   3   1        711.89        715.05         8.46 o
   7   3   1        118.70        109.46         2.77 o
   8   3   1         66.67         53.54         4.71 o
   9   3   1          3.05          3.22         2.82 o
  10   3   1        776.60        731.99        17.95 o
  11   3   1         12.91         10.74         3.76 o
  12   3   1         95.79        100.72        11.04 o
 -12   4   1         94.61        110.80         8.61 o
 -11   4   1         34.57         30.33         5.68 o
 -10   4   1        730.25        687.27        15.39 o
  -9   4   1         55.34         44.03         4.12 o
  -8   4   1         13.90         14.04         2.00 o
  -7   4   1        503.61        466.99         7.13 o
  -6   4   1        128.83        137.05         5.42 o
  -5   4   1        293.70        306.05         3.76 o
  -4   4   1       2469.41       2681.04        24.09 o
  -3   4   1       1379.65       1497.52        14.74 o
  -2   4   1         39.43         54.90         1.65 o
  -1   4   1       4622.53       4728.59        41.99 o
   0   4   1        656.51        781.08         8.63 o
   1   4   1      10177.80      10634.71       119.37 o
   2   4   1       2719.55       2858.20        39.43 o
   3   4   1          3.26          0.87         0.51 o
   4   4   1         35.86         48.91         1.91 o
   5   4   1         25.81         29.95         1.03 o
   6   4   1          2.16          3.25         1.02 o
   7   4   1          1.56          2.25         1.43 o
   8   4   1        109.34         91.35         8.17 o
   9   4   1        286.38        261.00         8.31 o
  10   4   1        443.65        419.63        14.14 o
  11   4   1          9.48         -0.21         4.19 o
  12   4   1         30.01         23.87         8.74 o
 -11   5   1        128.10        132.90         8.78 o
 -10   5   1        252.57        218.62        20.01 o
  -9   5   1         97.67         87.16         6.66 o
  -8   5   1        571.32        533.97        14.79 o
  -7   5   1        937.80        910.70        14.47 o
  -6   5   1         97.51         97.55         2.16 o
  -5   5   1        126.63        121.51         3.36 o
  -4   5   1       2032.97       2270.86        20.66 o
  -3   5   1         40.83         47.54         1.78 o
  -2   5   1       7741.24       8126.66        71.06 o
  -1   5   1        488.51        523.70         7.46 o
   0   5   1       2379.17       2267.57        23.83 o
   1   5   1        466.56        518.42         6.16 o
   2   5   1       1878.70       2002.24        22.59 o
   3   5   1        659.68        681.24         7.33 o
   4   5   1       2059.92       2153.69        19.51 o
   5   5   1       1174.51       1248.50        11.75 o
   6   5   1       1606.55       1561.61        18.65 o
   7   5   1        114.40        115.68         6.04 o
   8   5   1        518.30        469.74        26.44 o
   9   5   1        234.50        205.14         9.26 o
  10   5   1         58.68         60.06         6.01 o
  11   5   1          6.77          0.92         4.23 o
 -11   6   1         61.66         65.99         6.99 o
 -10   6   1        509.05        512.09        16.42 o
  -9   6   1         58.10         46.52         5.36 o
  -8   6   1         26.89         25.54         3.96 o
  -7   6   1        512.56        537.09         9.13 o
  -6   6   1        381.89        395.48         5.47 o
  -5   6   1         87.09        128.21         4.50 o
  -4   6   1        747.03        873.68         9.26 o
  -3   6   1        862.77        950.07         9.95 o
  -2   6   1       2374.41       2476.59        22.37 o
  -1   6   1          2.68         -0.21         0.89 o
   0   6   1        479.89        528.81        12.11 o
   1   6   1       4169.25       4693.73        66.84 o
   2   6   1          4.30         10.85         0.90 o
   3   6   1       2902.42       3131.97        32.55 o
   4   6   1        829.25        887.97         8.86 o
   5   6   1       1171.27       1233.24        12.57 o
   6   6   1        600.54        574.32         7.28 o
   7   6   1         37.33         32.85         2.72 o
   8   6   1        161.64        149.50         5.35 o
   9   6   1         52.03         46.47         5.20 o
  10   6   1         89.21         92.43         7.31 o
  11   6   1        254.54        267.01        12.19 o
 -11   7   1        412.27        450.54        15.94 o
 -10   7   1         23.32         29.58         5.17 o
  -9   7   1        484.46        494.14        15.44 o
  -8   7   1         40.42         32.96         3.06 o
  -7   7   1        204.61        195.03         4.95 o
  -6   7   1       2310.95       2303.58        24.55 o
  -5   7   1        529.05        548.44         6.50 o
  -4   7   1        277.30        279.40         3.88 o
  -3   7   1       3004.44       3141.90        30.28 o
  -2   7   1       3494.02       3682.50        32.91 o
  -1   7   1        414.32        354.93         4.81 o
   0   7   1        214.17        214.49         3.94 o
   1   7   1        299.00        362.03        12.04 o
   2   7   1       7118.41       7649.11        77.67 o
   3   7   1         47.63         71.44         1.99 o
   4   7   1        288.48        283.60         4.82 o
   5   7   1         21.80         36.75         1.47 o
   6   7   1        425.17        469.80        11.76 o
   7   7   1        476.42        480.69         8.23 o
   8   7   1        198.44        183.83         8.60 o
   9   7   1        379.84        407.84        13.57 o
  10   7   1         22.61         18.99         4.71 o
  11   7   1        118.80        121.76         8.61 o
 -11   8   1         36.14         41.89         6.34 o
 -10   8   1        320.38        301.51        12.52 o
  -9   8   1        110.96         93.86        16.56 o
  -8   8   1        235.80        244.98         8.82 o
  -7   8   1        185.21        171.41         4.91 o
  -6   8   1        374.25        333.77         5.25 o
  -5   8   1       1012.23       1056.98        11.36 o
  -4   8   1         79.44         78.31         2.15 o
  -3   8   1       2144.34       2254.56        22.21 o
  -2   8   1        101.68         98.54         2.54 o
  -1   8   1       4283.80       4210.42        43.53 o
   0   8   1       1156.33       1291.53        14.34 o
   1   8   1       4734.10       5057.07        57.37 o
   2   8   1       2658.06       2937.55        34.09 o
   3   8   1       1410.57       1538.10        16.98 o
   4   8   1        130.78        149.96         3.16 o
   5   8   1        157.33        152.71         3.12 o
   6   8   1          2.15          2.99         1.13 o
   7   8   1        829.22        860.67        13.24 o
   8   8   1         20.26         21.58         3.14 o
   9   8   1        192.53        204.21         9.74 o
  10   8   1        203.35        210.82        10.24 o
  11   8   1        127.21        123.72         8.94 o
 -11   9   1        341.15        340.12        14.31 o
 -10   9   1        250.12        254.38        12.65 o
  -9   9   1        243.54        233.88        10.57 o
  -8   9   1         42.95         41.94         3.68 o
  -7   9   1          0.20          0.23         1.37 o
  -6   9   1        683.42        653.21         9.45 o
  -5   9   1        771.94        729.54         8.45 o
  -4   9   1          0.29          0.58         0.94 o
  -3   9   1        375.86        358.22         5.15 o
  -2   9   1        519.56        609.75         7.82 o
  -1   9   1        898.59        899.07        15.05 o
   0   9   1         62.91         55.62         1.87 o
   1   9   1        609.26        775.62        10.26 o
   2   9   1        784.16        833.52        13.72 o
   3   9   1        174.17        180.63         3.37 o
   4   9   1        160.69        191.21         3.82 o
   5   9   1        732.92        689.41         8.13 o
   6   9   1       1749.42       1687.78        18.81 o
   7   9   1         21.70         29.52         2.24 o
   8   9   1         16.44         15.33         2.90 o
   9   9   1        495.38        515.46        15.93 o
  10   9   1          0.02         -0.39         4.06 o
  11   9   1        116.86        115.21         8.61 o
 -11  10   1         60.04         59.17         6.99 o
 -10  10   1         79.35         82.22         7.60 o
  -9  10   1        205.91        215.69        10.57 o
  -8  10   1        617.87        584.32        13.02 o
  -7  10   1        172.64        171.18         6.22 o
  -6  10   1         71.11         78.08         5.05 o
  -5  10   1          8.68         15.97         1.35 o
  -4  10   1        216.05        218.45         3.88 o
  -3  10   1       1869.96       1940.41        19.62 o
  -2  10   1        458.12        474.11        10.02 o
  -1  10   1       2095.60       2081.92        24.13 o
   0  10   1       1101.05       1155.60        15.52 o
   1  10   1        477.30        523.16         7.52 o
   2  10   1       1675.42       1830.47        22.20 o
   3  10   1       2776.87       2921.58        39.85 o
   4  10   1          0.01          0.41         1.33 o
   5  10   1         46.01         52.68         1.99 o
   6  10   1        428.12        383.34        10.49 o
   7  10   1         39.63         47.59         2.97 o
   8  10   1        277.56        304.60         8.72 o
   9  10   1        342.03        320.62        18.86 o
  10  10   1        215.01        212.49        11.04 o
  11  10   1        385.28        417.29        15.94 o
 -10  11   1        153.55        139.17         9.43 o
  -9  11   1         87.30         86.39         9.43 o
  -8  11   1         68.93         63.21         4.71 o
  -7  11   1          0.18         -0.99         1.54 o
  -6  11   1         93.33        105.91         3.44 o
  -5  11   1        411.79        422.29         6.90 o
  -4  11   1        958.12        963.19        12.24 o
  -3  11   1          3.76          7.57         1.30 o
  -2  11   1          0.23         -0.31         1.31 o
  -1  11   1          1.24         -0.20         1.21 o
   0  11   1        736.27        745.01        10.18 o
   1  11   1        250.27        257.93         7.96 o
   2  11   1       3015.86       3013.47        35.48 o
   3  11   1       1054.48       1111.30        14.64 o
   4  11   1        915.16        875.59        19.18 o
   5  11   1          6.12          6.06         1.48 o
   6  11   1         67.13         91.13         5.40 o
   7  11   1          4.27          2.94         2.41 o
   8  11   1        374.28        364.95         9.79 o
   9  11   1          4.36         -0.87         2.94 o
  10  11   1         43.59         55.34         6.66 o
 -10  12   1        699.54        714.76        21.28 o
  -9  12   1          2.59          1.59         2.99 o
  -8  12   1        269.38        278.35         8.77 o
  -7  12   1          9.17         10.48         2.24 o
  -6  12   1        395.22        419.26         7.37 o
  -5  12   1        158.25        172.12         4.31 o
  -4  12   1        807.62        777.55        14.26 o
  -3  12   1         26.30         34.54         2.30 o
  -2  12   1        291.74        285.08         5.55 o
  -1  12   1         10.66         14.30         1.84 o
   0  12   1        817.78        755.44        12.24 o
   1  12   1        369.38        345.37         7.01 o
   2  12   1        320.41        330.26         6.11 o
   3  12   1        549.29        507.11        11.34 o
   4  12   1        116.76         70.46         3.25 o
   5  12   1        107.01        106.38         3.59 o
   6  12   1         90.48         94.60         5.17 o
   7  12   1         21.89         21.31         2.55 o
   8  12   1        245.49        258.91         8.32 o
   9  12   1         52.92         54.67         5.52 o
  10  12   1        513.80        521.98        20.47 o
 -10  13   1         25.95         35.15         6.34 o
  -9  13   1         38.38         47.39         4.57 o
  -8  13   1         47.49         35.86         4.05 o
  -7  13   1         54.58         48.25         3.23 o
  -6  13   1        172.09        177.01         4.73 o
  -5  13   1         10.32         13.86         2.17 o
  -4  13   1        567.12        602.82         9.46 o
  -3  13   1       1010.98        923.89        13.07 o
  -2  13   1        425.67        399.22         7.07 o
  -1  13   1        129.32        153.18         6.28 o
   0  13   1        358.33        349.46         7.24 o
   1  13   1         67.80         71.43         3.36 o
   2  13   1        229.17        237.04         5.68 o
   3  13   1       2389.01       2475.78        30.14 o
   4  13   1          3.10         -0.72         1.59 o
   5  13   1        126.64        117.98         5.91 o
   6  13   1        240.54        240.66         6.04 o
   7  13   1         37.61         35.86         3.03 o
   8  13   1         39.88         44.37         4.18 o
   9  13   1          2.17          0.25         3.42 o
  10  13   1        287.73        336.97        21.85 o
  -9  14   1          7.66          7.70         3.64 o
  -8  14   1         56.10         61.11         4.99 o
  -7  14   1          6.95          7.34         2.49 o
  -6  14   1        220.16        226.35         5.52 o
  -5  14   1        118.19        122.28         3.95 o
  -4  14   1        114.26         95.68         3.65 o
  -3  14   1         13.88         21.42         2.16 o
  -2  14   1        221.89        194.04         5.34 o
  -1  14   1          7.33          3.79         1.84 o
   0  14   1        229.80        209.85         5.69 o
   1  14   1        770.95        690.28        12.01 o
   2  14   1        181.09        170.05         6.31 o
   3  14   1       1385.49       1385.31        20.81 o
   4  14   1       1433.46       1352.13        20.40 o
   5  14   1        109.98        118.24         4.41 o
   6  14   1          7.02          1.51         1.86 o
   7  14   1        124.63        114.88         4.85 o
   8  14   1         35.76         35.75         4.26 o
   9  14   1        212.99        250.46         8.96 o
  -9  15   1        105.65        120.33         6.81 o
  -8  15   1         77.45         78.27         6.31 o
  -7  15   1        198.84        200.52         6.42 o
  -6  15   1         57.49         56.30         3.67 o
  -5  15   1        455.40        448.34         9.23 o
  -4  15   1         97.14         84.50         4.45 o
  -3  15   1        109.28        130.56         4.75 o
  -2  15   1         38.30         46.38         2.98 o
  -1  15   1        262.02        223.58         7.17 o
   0  15   1        626.55        592.61        10.98 o
   1  15   1         24.00         19.96         2.51 o
   2  15   1        801.74        804.57        13.74 o
   3  15   1          2.12         -0.21         1.92 o
   4  15   1         37.22         38.62         2.93 o
   5  15   1         18.96         13.20         2.51 o
   6  15   1        277.54        316.79        10.43 o
   7  15   1        143.40        150.59         5.72 o
   8  15   1         15.30         14.50         3.93 o
   9  15   1        362.77        413.91        15.18 o
  -8  16   1          3.03          5.08         4.13 o
  -7  16   1          0.02         -2.36         2.61 o
  -6  16   1         30.88         33.51         3.26 o
  -5  16   1        229.25        216.83        10.67 o
  -4  16   1        108.03         85.89         4.18 o
  -3  16   1          6.43          1.90         2.12 o
  -2  16   1          0.43          0.24         1.99 o
  -1  16   1        116.49        125.70         5.29 o
   0  16   1         38.64         43.41         3.45 o
   1  16   1          5.07          5.45         2.10 o
   2  16   1         39.31         37.73         3.04 o
   3  16   1          0.20          0.53         2.05 o
   4  16   1        570.97        594.82        11.37 o
   5  16   1         96.80         89.73         5.30 o
   6  16   1          3.77         -0.07         2.09 o
   7  16   1        112.21        122.33         5.39 o
   8  16   1         51.83         51.40         4.83 o
  -8  17   1         42.48         50.25         5.10 o
  -7  17   1        157.94        172.80         6.48 o
  -6  17   1         27.30         29.16         3.30 o
  -5  17   1          8.25         12.77         3.24 o
  -4  17   1         81.65         72.17         4.02 o
  -3  17   1        670.29        631.75        12.18 o
  -2  17   1        115.68        110.03         6.57 o
  -1  17   1         40.19         35.14         3.10 o
   0  17   1          4.46          0.45         2.12 o
   1  17   1        371.16        361.96         8.39 o
   2  17   1         52.09         53.21         6.00 o
   3  17   1        282.82        263.79         7.18 o
   4  17   1        287.92        266.88         8.87 o
   5  17   1        106.61        104.43        10.09 o
   6  17   1         33.66         33.72         3.56 o
   7  17   1        177.92        182.15         7.66 o
   8  17   1          0.34          1.45         4.19 o
  -7  18   1         53.37         59.82         4.46 o
  -6  18   1        128.55        127.65         5.71 o
  -5  18   1         76.63         74.89         5.19 o
  -4  18   1        244.03        255.23         7.40 o
  -3  18   1          8.97         10.42         2.70 o
  -2  18   1         82.09         73.33         4.10 o
  -1  18   1         52.95         51.58         3.65 o
   0  18   1        188.84        194.05         7.83 o
   1  18   1         21.80         20.77         2.81 o
   2  18   1         12.44         11.41         2.64 o
   3  18   1        114.63         94.46         4.69 o
   4  18   1          4.92          0.92         2.53 o
   5  18   1          3.53          5.83         3.24 o
   6  18   1          8.62         10.10         3.03 o
   7  18   1         22.01         21.91         4.09 o
  -6  19   1         96.18        104.48         5.44 o
  -5  19   1        274.18        284.74         9.45 o
  -4  19   1         19.68         17.78         3.25 o
  -3  19   1          1.26         -2.41         2.41 o
  -2  19   1         51.51         44.32         4.71 o
  -1  19   1        167.34        145.08         5.71 o
   0  19   1          1.90          1.04         2.45 o
   1  19   1          0.65         -0.86         2.33 o
   2  19   1          9.94          5.31         2.64 o
   3  19   1        446.67        461.02        10.34 o
   4  19   1        309.13        341.47         8.90 o
   5  19   1          0.05         -1.68         3.24 o
   6  19   1         29.32         31.97         3.79 o
  -6  20   1         60.04         58.83         4.71 o
  -5  20   1          7.49          4.60         3.45 o
  -4  20   1        320.59        319.45         8.79 o
  -3  20   1          2.77          2.67         2.75 o
  -2  20   1         18.54         14.92         3.15 o
  -1  20   1        150.76        158.02         6.77 o
   0  20   1         36.47         35.89         4.12 o
   1  20   1        138.68        136.20         5.98 o
   2  20   1        158.81        153.23         6.03 o
   3  20   1        359.55        395.72         9.65 o
   4  20   1         63.09         76.70         4.64 o
   5  20   1        120.75        117.74         7.48 o
   6  20   1          1.67          3.86         4.92 o
  -4  21   1         85.71         87.85         6.18 o
  -3  21   1         68.64         64.58         4.65 o
  -2  21   1          3.96          6.45         2.98 o
  -1  21   1          0.65          2.63         2.81 o
   0  21   1         92.40         82.03         5.58 o
   1  21   1          2.44          2.12         2.62 o
   2  21   1         25.57         22.46         3.48 o
   3  21   1         40.09         44.69         4.13 o
   4  21   1          0.06         -2.70         3.43 o
  -3  22   1         73.95         79.51         5.05 o
  -2  22   1        229.21        232.67         9.24 o
  -1  22   1         45.38         42.43         4.19 o
   0  22   1         44.24         41.54         4.18 o
   1  22   1         20.15         11.55         3.21 o
   2  22   1         86.45         86.01         5.28 o
   3  22   1         24.56         24.75         3.78 o
 -12   0   2        541.39        531.06        30.81 o
 -10   0   2        879.39        817.59        20.96 o
  -8   0   2        991.82        961.32        21.78 o
  -6   0   2        650.62        611.66        14.14 o
  -4   0   2       1694.97       1779.62        20.51 o
  -2   0   2        428.21        446.31         5.12 o
   0   0   2       9891.40      10372.83       187.64 o
   2   0   2        169.39        199.71         2.81 o
   4   0   2       3304.47       3737.31        53.90 o
   6   0   2       1683.33       1729.29        32.68 o
   8   0   2        719.47        717.60        23.69 o
  10   0   2        360.24        338.04        17.02 o
  12   0   2          4.21          5.52         6.44 o
 -12   1   2        411.55        420.01        12.63 o
 -11   1   2         21.24         19.18         3.67 o
 -10   1   2         61.71         63.27         4.36 o
  -9   1   2         17.17         12.56         2.87 o
  -8   1   2       1522.60       1357.79        19.95 o
  -7   1   2        303.91        308.82        12.14 o
  -6   1   2         38.51         35.64         2.35 o
  -5   1   2          8.71          7.82         1.01 o
  -4   1   2        811.99        794.65         7.31 o
  -3   1   2        339.59        401.71         6.29 o
  -2   1   2       3825.45       3680.86        26.29 o
  -1   1   2       2831.56       2855.75        27.02 o
   0   1   2       6127.08       6446.86        72.24 o
   1   1   2       7108.13       7687.96        65.44 o
   2   1   2         37.06         24.74         1.42 o
   3   1   2        236.61        274.02         2.79 o
   4   1   2        190.22        235.72         2.63 o
   5   1   2        147.86        188.37         2.53 o
   6   1   2        294.09        270.20         4.75 o
   7   1   2        113.88        119.94         3.18 o
   8   1   2        327.04        300.37         8.41 o
   9   1   2          5.05          4.60         2.92 o
  10   1   2          3.09          3.44         3.73 o
  11   1   2          3.35          2.30         3.90 o
  12   1   2        174.09        209.30        10.89 o
 -12   2   2          1.60         -3.62         3.62 o
 -11   2   2        355.78        358.76        11.21 o
 -10   2   2        288.32        278.09         8.09 o
  -9   2   2        594.72        532.63        10.80 o
  -8   2   2        184.85        152.76         4.41 o
  -7   2   2         56.46         48.28         2.50 o
  -6   2   2         50.76         49.25         1.99 o
  -5   2   2          9.49         12.17         1.06 o
  -4   2   2        880.84        953.43         8.20 o
  -3   2   2       1186.52       1131.93         8.61 o
  -2   2   2       2950.80       3225.08        22.01 o
  -1   2   2       6851.60       6848.62        56.19 o
   0   2   2       1916.57       2037.48        32.92 o
   1   2   2       3097.19       3437.58        28.20 o
   2   2   2       1202.11       1167.80         9.40 o
   3   2   2         10.42          5.88         1.38 o
   4   2   2        314.12        380.68         4.28 o
   5   2   2        126.92        107.57         1.85 o
   6   2   2        246.03        241.96         3.21 o
   7   2   2        420.74        417.12         8.05 o
   8   2   2        381.35        370.94        15.89 o
   9   2   2          8.77          7.21         2.92 o
  10   2   2         31.57         26.58         3.89 o
  11   2   2          7.88          9.20         4.55 o
  12   2   2         25.35         21.64         5.36 o
 -12   3   2         70.84         66.91         7.31 o
 -11   3   2        906.31        903.87        36.71 o
 -10   3   2         27.74         30.00         5.44 o
  -9   3   2         29.20         29.30         3.27 o
  -8   3   2         14.86         17.56         2.10 o
  -7   3   2        616.56        598.38        11.32 o
  -6   3   2         91.47         84.15         1.98 o
  -5   3   2         79.13         98.62         1.63 o
  -4   3   2         14.51         14.43         1.16 o
  -3   3   2        245.18        238.19         2.52 o
  -2   3   2       1973.95       2085.72        16.68 o
  -1   3   2       3020.41       3252.37        32.58 o
   0   3   2      10868.57      10972.96       137.22 o
   1   3   2         19.94         45.61         4.45 o
   2   3   2        656.99        672.49         6.82 o
   3   3   2       2503.21       2763.52        28.29 o
   4   3   2        157.94        156.41         2.26 o
   5   3   2       2689.95       2902.02        24.28 o
   6   3   2        682.08        646.23         7.76 o
   7   3   2         24.70         29.07         2.01 o
   8   3   2         45.24         40.15         3.62 o
   9   3   2        514.46        483.91        12.01 o
  10   3   2         86.01         94.58         6.22 o
  11   3   2         29.72         22.29         4.25 o
  12   3   2          8.93          7.36         6.90 o
 -12   4   2         16.70          3.45         4.88 o
 -11   4   2        188.26        185.99        10.57 o
 -10   4   2         57.40         44.29         4.60 o
  -9   4   2        280.92        271.56         8.57 o
  -8   4   2         75.07         67.12         3.05 o
  -7   4   2       1188.18       1150.09        13.50 o
  -6   4   2         14.56         14.22         0.97 o
  -5   4   2          2.18          3.10         0.52 o
  -4   4   2        962.22       1076.83         9.32 o
  -3   4   2       4831.64       5010.06        39.11 o
  -2   4   2        784.74        839.55        10.22 o
  -1   4   2        736.17        665.45        11.13 o
   0   4   2        311.65        271.11         4.37 o
   1   4   2       9176.15       9392.17       116.45 o
   2   4   2        841.58        750.52         8.28 o
   3   4   2       1261.18       1344.32        13.17 o
   4   4   2        219.81        246.15         8.35 o
   5   4   2         36.60         60.72         1.41 o
   6   4   2         50.45         66.68         2.17 o
   7   4   2          8.49          9.70         1.66 o
   8   4   2         74.79         59.18         4.15 o
   9   4   2          9.73          5.95         2.82 o
  10   4   2         21.23         24.01         4.71 o
  11   4   2         35.75         34.66         5.53 o
  12   4   2          3.46          7.82         6.44 o
 -11   5   2        245.73        244.49        11.84 o
 -10   5   2        512.91        490.85        15.77 o
  -9   5   2        626.27        605.74        16.90 o
  -8   5   2          1.96          1.26         2.05 o
  -7   5   2       1442.96       1331.95        18.93 o
  -6   5   2        144.37        117.83         2.88 o
  -5   5   2        218.77        232.41         3.26 o
  -4   5   2       1766.70       1847.51        18.34 o
  -3   5   2       1319.17       1399.58        13.18 o
  -2   5   2         32.48         23.77         1.66 o
  -1   5   2          0.95          0.65         0.61 o
   0   5   2        554.41        574.94         7.44 o
   1   5   2        118.65        172.77         3.24 o
   2   5   2        306.09        303.44        13.34 o
   3   5   2        192.49        277.19         5.81 o
   4   5   2        154.01        181.01         2.48 o
   5   5   2       1799.23       1809.77        17.74 o
   6   5   2       1148.01       1130.42        12.61 o
   7   5   2        387.79        403.10        13.71 o
   8   5   2         98.14        107.10         4.45 o
   9   5   2        697.47        678.28        18.05 o
  10   5   2         96.33        103.52         7.48 o
  11   5   2          9.37          6.77         4.71 o
 -11   6   2        157.45        167.37        10.24 o
 -10   6   2          0.23         -1.75         4.06 o
  -9   6   2          3.83          3.45         3.90 o
  -8   6   2         45.52         44.38         2.79 o
  -7   6   2          1.99          0.55         1.51 o
  -6   6   2        709.61        710.22         9.32 o
  -5   6   2          4.93          6.18         0.92 o
  -4   6   2        124.85        130.68         2.39 o
  -3   6   2         58.11         90.99         2.65 o
  -2   6   2       1486.09       1713.06        17.03 o
  -1   6   2        178.18        168.16         3.88 o
   0   6   2         37.15         40.23         2.00 o
   1   6   2       3568.55       3620.94        41.11 o
   2   6   2          5.31          3.56         0.92 o
   3   6   2        233.73        298.60         5.17 o
   4   6   2        864.03        974.63        10.14 o
   5   6   2        416.47        487.53         5.34 o
   6   6   2        269.30        251.30         3.95 o
   7   6   2         64.54         58.09         3.45 o
   8   6   2        453.74        476.47        10.35 o
   9   6   2         63.25         90.79         6.66 o
  10   6   2        154.84        147.12         8.61 o
  11   6   2         26.03         20.03         5.20 o
 -11   7   2         62.08         59.10         6.83 o
 -10   7   2         23.28         19.78         5.20 o
  -9   7   2         67.53         67.66         6.18 o
  -8   7   2         82.97         81.86         3.54 o
  -7   7   2        738.62        691.44        11.25 o
  -6   7   2        921.88        944.44        11.26 o
  -5   7   2          3.41          4.33         0.88 o
  -4   7   2        235.15        278.41         4.12 o
  -3   7   2        220.08        233.37         3.23 o
  -2   7   2       4387.06       4619.50        47.57 o
  -1   7   2       2259.46       2398.04        25.36 o
   0   7   2       1920.43       1933.16        30.30 o
   1   7   2          0.68          2.64         1.28 o
   2   7   2       3158.41       3361.09        42.87 o
   3   7   2         47.23         42.34         1.76 o
   4   7   2        173.93        159.40         3.02 o
   5   7   2          3.13          9.26         1.11 o
   6   7   2        280.93        260.62         4.79 o
   7   7   2         45.96         44.67         2.43 o
   8   7   2         38.08         46.15         3.29 o
   9   7   2        395.11        401.97        13.49 o
  10   7   2          3.80          1.04         3.73 o
  11   7   2         26.00         22.19         5.20 o
 -11   8   2          0.01          3.68         5.03 o
 -10   8   2        319.14        317.29        19.55 o
  -9   8   2          5.21          3.72         4.06 o
  -8   8   2        387.98        371.31         9.21 o
  -7   8   2        148.72        134.53         4.39 o
  -6   8   2          8.95          1.28         1.18 o
  -5   8   2        426.91        424.67         5.54 o
  -4   8   2        286.57        309.77         4.62 o
  -3   8   2       1005.24       1086.98        10.80 o
  -2   8   2        224.62        241.88         5.79 o
  -1   8   2        275.02        310.88         4.60 o
   0   8   2        127.48        130.74         2.89 o
   1   8   2         50.16         44.78         1.57 o
   2   8   2       1101.71       1284.40        15.83 o
   3   8   2        840.00        837.44        11.02 o
   4   8   2        961.79        838.61        10.10 o
   5   8   2        755.91        728.03         9.13 o
   6   8   2       1488.41       1487.07        16.83 o
   7   8   2        804.36        821.23        12.80 o
   8   8   2        218.47        233.93         7.09 o
   9   8   2        510.65        514.78        25.30 o
  10   8   2        156.98        152.73         9.26 o
  11   8   2          0.48          8.82         4.71 o
 -11   9   2         94.33        102.70        11.27 o
 -10   9   2        196.50        211.33        11.22 o
  -9   9   2         68.76         75.45         6.66 o
  -8   9   2        505.97        506.51        11.49 o
  -7   9   2        288.61        283.88         5.46 o
  -6   9   2        689.50        671.53         9.62 o
  -5   9   2         81.09         83.38         4.55 o
  -4   9   2          2.43          1.51         0.88 o
  -3   9   2          0.99          0.86         0.87 o
  -2   9   2        997.07        934.81        11.14 o
  -1   9   2       1997.31       1990.96        30.27 o
   0   9   2       1958.65       1966.54        21.35 o
   1   9   2          0.00          1.84         0.82 o
   2   9   2       1815.97       1758.09        27.35 o
   3   9   2         41.59         50.00         2.73 o
   4   9   2         47.50         47.72         2.66 o
   5   9   2       1317.63       1253.14        14.58 o
   6   9   2          0.32         -0.55         1.25 o
   7   9   2        214.37        233.44         5.55 o
   8   9   2          0.98         -0.44         2.34 o
   9   9   2         69.47         70.17         6.34 o
  10   9   2        242.60        267.76        23.00 o
  11   9   2        106.72        121.32        15.41 o
 -11  10   2          0.34         -1.47         4.71 o
 -10  10   2        287.31        290.31        12.68 o
  -9  10   2         11.35         16.95         5.29 o
  -8  10   2         39.95         46.51         4.11 o
  -7  10   2        189.84        202.55         4.70 o
  -6  10   2        487.54        453.24         7.44 o
  -5  10   2        534.41        505.51         7.08 o
  -4  10   2        193.14        175.05         3.44 o
  -3  10   2        126.07        118.74         5.87 o
  -2  10   2        492.50        504.62         6.94 o
  -1  10   2       1851.38       1984.69        21.76 o
   0  10   2         72.69         79.31         3.22 o
   1  10   2         61.16         73.08         2.36 o
   2  10   2        728.03        786.49        10.73 o
   3  10   2         32.56         33.46         1.87 o
   4  10   2       1077.77       1024.66        15.17 o
   5  10   2        238.80        225.61         4.32 o
   6  10   2         77.66         83.97         3.13 o
   7  10   2         36.95         45.97         3.92 o
   8  10   2        424.91        453.78        10.87 o
   9  10   2          3.63          8.70         4.19 o
  10  10   2        164.63        165.18         9.91 o
 -10  11   2        296.83        324.99        15.64 o
  -9  11   2        361.43        358.33        25.07 o
  -8  11   2         10.76         11.85         3.10 o
  -7  11   2          0.04         -1.52         1.57 o
  -6  11   2         32.87         29.02         2.44 o
  -5  11   2        492.96        398.09         6.69 o
  -4  11   2        144.14        135.97         5.09 o
  -3  11   2         24.91         15.20         1.58 o
  -2  11   2        439.89        423.82         6.34 o
  -1  11   2        100.98         96.80         2.69 o
   0  11   2         59.11         62.06         2.19 o
   1  11   2          1.12          0.21         0.86 o
   2  11   2        345.17        354.75         7.62 o
   3  11   2        227.28        271.60         5.26 o
   4  11   2          8.65         12.85         2.39 o
   5  11   2        158.08        145.19         3.47 o
   6  11   2        183.23        177.30         4.56 o
   7  11   2        381.71        426.75         9.93 o
   8  11   2         35.41         37.99         3.72 o
   9  11   2        307.67        292.58         8.99 o
  10  11   2         77.68         79.55         7.31 o
 -10  12   2          3.12          6.79        10.58 o
  -9  12   2        147.92        139.03         6.69 o
  -8  12   2         32.08         29.73         3.97 o
  -7  12   2         51.04         54.88         2.86 o
  -6  12   2          2.00          2.56         1.67 o
  -5  12   2         96.58         65.39         4.01 o
  -4  12   2        110.67        127.22         7.62 o
  -3  12   2       1968.81       1983.76        24.50 o
  -2  12   2        468.64        487.12         7.94 o
  -1  12   2       1117.61       1075.40        13.00 o
   0  12   2       1159.77       1132.09        13.51 o
   1  12   2       1506.90       1494.31        18.79 o
   2  12   2        139.31        130.66         3.59 o
   3  12   2          0.09         -0.22         1.35 o
   4  12   2        776.09        856.55        15.00 o
   5  12   2        118.08        118.25         3.36 o
   6  12   2         99.88         84.68         3.45 o
   7  12   2         80.05         89.54         6.38 o
   8  12   2         24.32         40.42         5.76 o
   9  12   2        246.93        264.55         8.78 o
  10  12   2          6.28         12.18         5.03 o
 -10  13   2        330.84        349.41        14.62 o
  -9  13   2         36.49         47.29         4.58 o
  -8  13   2          2.04          1.77         3.16 o
  -7  13   2        116.70        129.08         9.69 o
  -6  13   2         26.63         20.29         2.22 o
  -5  13   2        260.36        255.00         5.45 o
  -4  13   2         63.51         83.03         3.32 o
  -3  13   2       1836.12       1864.66        23.47 o
  -2  13   2         24.67         19.19         1.97 o
  -1  13   2          0.07         -1.04         1.19 o
   0  13   2          8.65          5.12         1.37 o
   1  13   2         27.95         27.21         1.74 o
   2  13   2         66.81         55.70         2.10 o
   3  13   2          7.08         10.09         2.05 o
   4  13   2          0.08         -0.87         1.52 o
   5  13   2        622.13        633.06         9.97 o
   6  13   2        121.70        123.97         4.12 o
   7  13   2        442.52        479.39         8.55 o
   8  13   2         61.77         57.43         4.59 o
   9  13   2        340.23        352.39        10.33 o
  10  13   2         23.86         23.53         5.53 o
  -9  14   2         66.75         74.11         5.46 o
  -8  14   2         51.09         44.29         4.46 o
  -7  14   2        315.16        320.11         9.05 o
  -6  14   2         50.16         45.32         2.88 o
  -5  14   2         58.06         58.71         2.91 o
  -4  14   2       1109.14       1035.52        14.59 o
  -3  14   2         15.57         15.71         2.00 o
  -2  14   2         50.43         35.63         2.46 o
  -1  14   2        614.71        569.54        14.74 o
   0  14   2        377.45        396.98         8.27 o
   1  14   2       1655.87       1601.46        23.51 o
   2  14   2          3.50         -1.71         1.71 o
   3  14   2        140.66        140.28         4.69 o
   4  14   2         35.35         31.27         2.75 o
   5  14   2         73.54         79.78         5.11 o
   6  14   2         89.93         95.20         3.82 o
   7  14   2         25.89         22.45         2.44 o
   8  14   2        145.99        141.68         7.38 o
   9  14   2         42.79         43.00         4.72 o
  -9  15   2        171.43        198.23        11.06 o
  -8  15   2         67.85         79.54         5.46 o
  -7  15   2         35.46         28.30         3.64 o
  -6  15   2        263.72        267.42         6.29 o
  -5  15   2        122.06        127.35         5.02 o
  -4  15   2        107.95        129.80         4.31 o
  -3  15   2         35.32         33.16         2.59 o
  -2  15   2        718.20        705.87        15.67 o
  -1  15   2          3.31          2.29         2.00 o
   0  15   2        726.01        678.67        12.21 o
   1  15   2        596.25        570.96        10.69 o
   2  15   2          0.39          2.56         1.94 o
   3  15   2        473.17        468.46        10.36 o
   4  15   2          0.73         -1.82         1.82 o
   5  15   2        469.96        453.29         9.36 o
   6  15   2         20.64         22.89         2.64 o
   7  15   2        503.87        533.93        10.89 o
   8  15   2         66.11         67.75         5.23 o
   9  15   2         15.74         12.00         4.75 o
  -8  16   2        211.50        221.09         8.87 o
  -7  16   2        219.61        221.73         8.07 o
  -6  16   2         10.58         10.82         2.34 o
  -5  16   2          0.33         -0.92         2.30 o
  -4  16   2        974.72        950.69        14.14 o
  -3  16   2        183.63        188.34         5.85 o
  -2  16   2        312.33        312.98         7.70 o
  -1  16   2         20.76         25.24         2.68 o
   0  16   2         90.48         89.29         6.55 o
   1  16   2        122.70        134.89         5.06 o
   2  16   2         47.71         41.97         3.10 o
   3  16   2        259.02        249.05         7.50 o
   4  16   2        164.17        151.66         5.39 o
   5  16   2        171.48        179.69         5.90 o
   6  16   2        421.16        427.29         8.53 o
   7  16   2          1.30          1.68         3.16 o
   8  16   2        258.21        292.88        12.31 o
  -8  17   2         56.08         62.85         5.40 o
  -7  17   2         20.24         13.36         3.60 o
  -6  17   2        210.87        207.99         6.88 o
  -5  17   2         54.14         45.26         4.05 o
  -4  17   2         52.20         51.09         3.61 o
  -3  17   2         33.97         28.17         4.51 o
  -2  17   2       1080.41       1095.71        18.05 o
  -1  17   2          4.34          4.80         2.28 o
   0  17   2        477.40        468.29        13.87 o
   1  17   2        133.21        155.68         7.77 o
   2  17   2        233.51        202.44         8.43 o
   3  17   2          6.22          3.49         2.23 o
   4  17   2        142.94        132.23         5.39 o
   5  17   2         74.80         78.04         7.08 o
   6  17   2          3.79          7.21         2.89 o
   7  17   2        109.17        107.90         6.36 o
   8  17   2          9.42          4.37         5.29 o
  -7  18   2         86.61         81.44         5.53 o
  -6  18   2          0.04         -1.28         2.70 o
  -5  18   2        265.80        269.67         8.92 o
  -4  18   2        311.73        316.90         8.32 o
  -3  18   2         12.47         10.03         2.80 o
  -2  18   2        296.03        304.80         7.92 o
  -1  18   2        201.50        180.91         6.20 o
   0  18   2        215.21        211.76        11.09 o
   1  18   2          9.23          6.57         2.47 o
   2  18   2         79.22         68.68         3.90 o
   3  18   2        161.09        160.43         5.97 o
   4  18   2        284.19        290.86         7.86 o
   5  18   2         76.41         72.17         5.13 o
   6  18   2        318.91        336.75         8.83 o
   7  18   2         56.82         63.02         5.05 o
  -6  19   2        108.78        112.92         5.83 o
  -5  19   2         49.16         45.22         4.50 o
  -4  19   2        269.62        295.05         8.15 o
  -3  19   2         87.02         75.74         4.46 o
  -2  19   2        230.84        239.23         7.23 o
  -1  19   2         74.11         68.87         4.78 o
   0  19   2        157.80        166.20         6.09 o
   1  19   2         71.66         60.17         4.14 o
   2  19   2         18.51         24.01         3.10 o
   3  19   2         97.65         93.01         4.87 o
   4  19   2         14.72         15.42         3.05 o
   5  19   2        335.23        354.16        10.70 o
   6  19   2        104.56         97.01         5.27 o
  -5  20   2          3.98          0.15         3.19 o
  -4  20   2          2.21          3.78         2.98 o
  -3  20   2        272.59        277.64         8.50 o
  -2  20   2         71.78         62.19         4.25 o
  -1  20   2        700.15        707.92        13.97 o
   0  20   2         33.84         31.37         3.50 o
   1  20   2         37.09         30.94         3.44 o
   2  20   2          1.43         -1.76         2.55 o
   3  20   2          0.16         -2.62         2.62 o
   4  20   2        306.12        324.49         8.84 o
   5  20   2        547.63        590.08        14.78 o
  -4  21   2         78.71         75.19         5.83 o
  -3  21   2        225.17        229.45         7.70 o
  -2  21   2         32.66         27.34         3.61 o
  -1  21   2         71.07         74.88         5.05 o
   0  21   2         71.69         60.78         4.30 o
   1  21   2          3.90          1.77         2.81 o
   2  21   2          6.33          5.90         3.04 o
   3  21   2         46.03         48.53         4.25 o
   4  21   2         10.38          3.20         3.51 o
  -3  22   2        326.55        365.94        10.10 o
  -2  22   2        147.20        134.98         9.89 o
  -1  22   2        221.87        239.66        10.83 o
   0  22   2          0.78         -1.81         4.25 o
   1  22   2        251.84        257.02         8.33 o
   2  22   2        229.18        250.42         8.32 o
   3  22   2         49.86         47.80         4.42 o
 -11   0   3        364.83        317.74        12.84 o
  -9   0   3        319.48        287.35        10.86 o
  -7   0   3         11.66         11.28         3.08 o
  -5   0   3         15.50         27.50         1.16 o
  -3   0   3       7375.84       7991.35        80.40 o
  -1   0   3      38057.45      40448.98       575.11 o
   1   0   3       1994.21       2153.52        26.69 o
   3   0   3       1767.13       1923.18        24.18 o
   5   0   3        225.28        306.11         4.49 o
   7   0   3       1470.43       1460.68        40.93 o
   9   0   3          0.59          0.00         4.60 o
  11   0   3         27.55         16.10         6.90 o
 -12   1   3         15.43         11.96         4.41 o
 -11   1   3          1.18         -1.13         2.88 o
 -10   1   3         40.94         33.81         3.67 o
  -9   1   3          9.72          4.38         2.01 o
  -8   1   3        316.77        303.66         7.24 o
  -7   1   3        512.96        460.12        10.95 o
  -6   1   3         43.56         55.90         2.14 o
  -5   1   3        393.85        425.66         4.62 o
  -4   1   3        496.28        567.69        10.19 o
  -3   1   3        296.82        241.58         7.88 o
  -2   1   3       5938.22       6332.95        46.71 o
  -1   1   3      12891.07      13122.24       146.55 o
   0   1   3       2833.98       3136.91        32.45 o
   1   1   3      17045.49      16985.30       158.06 o
   2   1   3        258.12        264.92         2.54 o
   3   1   3       1043.56        970.38        10.39 o
   4   1   3        388.66        468.84        12.19 o
   5   1   3        446.24        428.81         4.62 o
   6   1   3         11.76         15.74         1.46 o
   7   1   3       2549.21       2436.38        33.06 o
   8   1   3        493.40        454.12        10.71 o
   9   1   3        401.88        370.00        12.03 o
  10   1   3        274.59        252.07        10.57 o
  11   1   3        155.58        166.09         9.41 o
  12   1   3          3.89          4.89         4.52 o
 -12   2   3        148.09        138.27         7.69 o
 -11   2   3          1.48         -1.40         3.58 o
 -10   2   3         73.93         68.85         4.43 o
  -9   2   3        318.90        304.46         6.64 o
  -8   2   3        103.61        100.94         4.12 o
  -7   2   3         38.05         32.53         2.75 o
  -6   2   3        589.43        583.22         7.32 o
  -5   2   3        423.82        460.63         5.40 o
  -4   2   3         99.29        136.51         2.55 o
  -3   2   3        406.30        446.22         4.04 o
  -2   2   3         11.16          9.28         0.69 o
  -1   2   3       8423.10       9058.44        91.50 o
   0   2   3       3936.61       4062.41        50.66 o
   1   2   3        393.27        390.64        12.91 o
   2   2   3        661.90        619.79         7.02 o
   3   2   3        773.61        770.18        10.63 o
   4   2   3       2550.43       2636.83        25.04 o
   5   2   3         22.28         21.73         1.28 o
   6   2   3        763.30        769.00        12.45 o
   7   2   3        762.15        702.40        12.45 o
   8   2   3       1284.56       1219.55        21.33 o
   9   2   3         48.83         36.63         3.80 o
  10   2   3         42.04         35.51         5.20 o
  11   2   3         94.15         85.36        12.19 o
  12   2   3         29.55         33.77         5.83 o
 -12   3   3        262.12        259.02        12.67 o
 -11   3   3         16.26         20.29         4.23 o
 -10   3   3        280.03        261.57         9.43 o
  -9   3   3         27.33         24.41         3.13 o
  -8   3   3        214.04        207.37         5.27 o
  -7   3   3          0.66         -0.37         1.16 o
  -6   3   3        199.53        204.69         3.49 o
  -5   3   3        494.97        508.25        11.99 o
  -4   3   3        297.60        317.24         3.10 o
  -3   3   3         54.97         76.56         3.15 o
  -2   3   3       1515.55       1607.49        14.64 o
  -1   3   3       2067.84       2353.46        26.85 o
   0   3   3        250.56        267.33         5.59 o
   1   3   3          0.37          3.13         0.57 o
   2   3   3        132.72        149.79         1.97 o
   3   3   3       1785.94       1987.83        20.70 o
   4   3   3         71.96         92.64         1.86 o
   5   3   3         93.82         91.78         2.53 o
   6   3   3       1037.36       1009.54        17.41 o
   7   3   3          0.04         -0.02         1.38 o
   8   3   3        616.03        570.17        12.30 o
   9   3   3         16.58         16.97         3.19 o
  10   3   3         45.49         39.56         4.25 o
  11   3   3          0.01          7.36         5.98 o
  12   3   3         22.03         22.54         7.82 o
 -11   4   3          1.25          0.15         4.38 o
 -10   4   3          3.42         -0.71         3.53 o
  -9   4   3        114.85        103.55         4.92 o
  -8   4   3         53.76         44.29         2.78 o
  -7   4   3        221.66        216.41         4.20 o
  -6   4   3        582.73        567.81         6.65 o
  -5   4   3          0.01          2.00         0.54 o
  -4   4   3       3615.85       3905.32        32.57 o
  -3   4   3       2774.67       3064.58        24.94 o
  -2   4   3       4642.14       4591.79        40.24 o
  -1   4   3        629.67        636.98        11.21 o
   0   4   3       2524.66       2498.20        35.06 o
   1   4   3        232.99        259.60         3.40 o
   2   4   3       2991.13       2968.84        24.62 o
   3   4   3       1636.91       1728.99        22.28 o
   4   4   3       2116.68       2186.24        22.86 o
   5   4   3          0.04          0.24         0.77 o
   6   4   3        748.88        725.70        10.63 o
   7   4   3        399.51        405.66         7.62 o
   8   4   3       1324.15       1200.77        21.15 o
   9   4   3          1.91          0.92         3.25 o
  10   4   3        334.75        335.97        12.68 o
  11   4   3         10.78          8.28         6.44 o
 -11   5   3          7.98         13.11         5.20 o
 -10   5   3        130.45        122.86         8.11 o
  -9   5   3        370.95        356.89        12.52 o
  -8   5   3         67.42         59.51         3.99 o
  -7   5   3         61.71         72.14         3.18 o
  -6   5   3        382.34        356.37         6.16 o
  -5   5   3          3.40          1.65         0.89 o
  -4   5   3        709.99        753.79         7.29 o
  -3   5   3          0.71          1.45         0.64 o
  -2   5   3        488.37        558.07         6.22 o
  -1   5   3       1063.56       1091.76        11.53 o
   0   5   3         61.74         72.90         2.93 o
   1   5   3        530.86        517.20         7.76 o
   2   5   3          6.27          7.46         1.02 o
   3   5   3       1901.07       2167.51        21.06 o
   4   5   3        943.34        941.47         9.76 o
   5   5   3          0.10         -0.96         0.96 o
   6   5   3       1478.94       1424.91        17.70 o
   7   5   3        233.19        233.82         7.24 o
   8   5   3         89.27         94.12         9.17 o
   9   5   3        150.65        160.74         8.46 o
  10   5   3         25.08         36.77         5.36 o
  11   5   3         23.47         18.38         5.03 o
 -11   6   3          4.39          9.81         8.05 o
 -10   6   3        361.88        364.30        13.82 o
  -9   6   3          4.96          7.32         6.44 o
  -8   6   3        112.83        136.34         4.38 o
  -7   6   3        100.01        109.84         6.42 o
  -6   6   3        231.69        240.35         4.86 o
  -5   6   3        669.33        715.86         8.03 o
  -4   6   3        262.72        228.49         4.31 o
  -3   6   3         23.82         31.09         1.18 o
  -2   6   3        488.91        467.02         5.59 o
  -1   6   3        852.88        930.30         9.19 o
   0   6   3       1005.50        926.75        13.11 o
   1   6   3       1195.16       1240.53        15.09 o
   2   6   3       1414.54       1531.80        18.30 o
   3   6   3        179.50        171.00         3.51 o
   4   6   3       1013.59       1041.79        10.95 o
   5   6   3        298.98        304.01         4.57 o
   6   6   3        905.17        915.37        11.95 o
   7   6   3        411.81        406.57         7.35 o
   8   6   3        118.52        123.14         4.91 o
   9   6   3        179.54        163.82        10.35 o
  10   6   3          2.15          1.22         3.73 o
  11   6   3         12.92         11.05         4.71 o
 -11   7   3         36.54         42.55         6.48 o
 -10   7   3        262.66        270.89        11.96 o
  -9   7   3          3.32         -2.70         3.73 o
  -8   7   3        298.50        311.10         6.79 o
  -7   7   3         25.18         20.94         2.21 o
  -6   7   3         88.11        112.32         3.78 o
  -5   7   3       3152.90       3235.24        31.30 o
  -4   7   3         89.06         78.39         2.06 o
  -3   7   3       2212.05       2290.72        25.74 o
  -2   7   3        439.11        482.43        13.06 o
  -1   7   3        474.59        441.98         6.38 o
   0   7   3       1134.64       1180.25        14.52 o
   1   7   3         24.24         13.47         1.83 o
   2   7   3       1313.37       1356.36        16.57 o
   3   7   3       2531.77       2549.15        29.44 o
   4   7   3        136.50        140.07         2.92 o
   5   7   3        688.59        691.70        10.65 o
   6   7   3         62.97         62.14         2.49 o
   7   7   3        487.73        472.80         9.16 o
   8   7   3        203.52        186.70         9.64 o
   9   7   3        588.70        548.40        15.77 o
  10   7   3         28.44         33.14         5.20 o
  11   7   3        113.80        117.80         8.46 o
 -11   8   3       1041.41       1043.15        27.14 o
 -10   8   3         11.70         13.49         5.03 o
  -9   8   3          7.76         13.06         4.38 o
  -8   8   3        104.24         91.99         4.02 o
  -7   8   3          2.61          6.50         1.47 o
  -6   8   3          1.60          3.17         1.32 o
  -5   8   3        191.71        157.86         3.39 o
  -4   8   3        334.42        303.32         4.36 o
  -3   8   3         16.01         18.21         1.23 o
  -2   8   3         25.31         20.92         2.26 o
  -1   8   3          0.23          0.33         0.84 o
   0   8   3        186.13        167.55        10.93 o
   1   8   3         44.45         43.08         2.22 o
   2   8   3        602.54        679.61        21.12 o
   3   8   3        148.53        140.59         9.29 o
   4   8   3        432.78        422.92         6.00 o
   5   8   3       2085.39       1974.04        19.93 o
   6   8   3        167.13        173.14         4.05 o
   7   8   3        503.70        474.59         8.62 o
   8   8   3        360.42        353.79        10.38 o
   9   8   3          3.77         11.61         4.06 o
  10   8   3         11.21         18.86         5.03 o
  11   8   3        145.77        165.11         9.76 o
 -11   9   3          3.48         13.31         5.41 o
 -10   9   3        339.80        394.41        14.77 o
  -9   9   3        155.23        167.62         9.26 o
  -8   9   3         41.45         41.46         3.12 o
  -7   9   3        615.29        668.16        10.03 o
  -6   9   3          7.38          8.72         1.56 o
  -5   9   3        441.18        436.19         5.84 o
  -4   9   3        160.29        160.99         3.40 o
  -3   9   3        646.77        596.70         7.88 o
  -2   9   3        232.84        260.62         6.88 o
  -1   9   3       2672.79       2655.90        28.40 o
   0   9   3        147.49        136.69         2.43 o
   1   9   3        192.34        193.34         4.94 o
   2   9   3        333.61        339.43         7.36 o
   3   9   3        275.22        291.82         5.14 o
   4   9   3        106.38        102.23         2.77 o
   5   9   3         22.78         23.14         2.19 o
   6   9   3        166.78        164.48         4.06 o
   7   9   3        192.37        218.22         8.43 o
   8   9   3        134.80        157.47         6.06 o
   9   9   3         53.89         48.01         5.98 o
  10   9   3          5.34          6.77         8.97 o
  11   9   3          0.01          8.03         4.85 o
 -10  10   3          3.76          3.91         4.88 o
  -9  10   3        701.96        712.76        20.15 o
  -8  10   3        347.83        358.61         9.61 o
  -7  10   3          1.75          1.37         1.75 o
  -6  10   3        770.03        767.16        10.96 o
  -5  10   3         20.14         15.93         1.51 o
  -4  10   3        754.23        741.65         9.60 o
  -3  10   3        284.43        290.95         9.32 o
  -2  10   3        414.79        367.45         5.66 o
  -1  10   3        275.67        318.93         5.06 o
   0  10   3       1074.44       1064.89        12.60 o
   1  10   3        631.77        614.12         7.98 o
   2  10   3        330.95        271.16         9.00 o
   3  10   3        113.31        108.89         4.89 o
   4  10   3         33.16         37.42         2.01 o
   5  10   3         60.82         67.12         2.52 o
   6  10   3         43.65         47.94         2.22 o
   7  10   3        327.62        324.93         7.09 o
   8  10   3          5.53          1.87         2.69 o
   9  10   3        167.31        175.66         9.23 o
  10  10   3         15.38         23.48         5.20 o
 -10  11   3        210.66        196.49        11.06 o
  -9  11   3         44.15         46.40         6.01 o
  -8  11   3         30.04         32.17         3.72 o
  -7  11   3          1.94          0.23         2.12 o
  -6  11   3        108.15        100.93         4.53 o
  -5  11   3        232.13        235.66         4.93 o
  -4  11   3        216.09        173.40         5.75 o
  -3  11   3          0.22         -1.07         1.07 o
  -2  11   3        873.08        820.14        10.38 o
  -1  11   3        632.09        611.47        10.22 o
   0  11   3         84.51         72.71         3.71 o
   1  11   3          7.17         11.20         2.02 o
   2  11   3        694.03        708.44        11.79 o
   3  11   3        818.49        881.64        13.47 o
   4  11   3        255.47        203.94         5.04 o
   5  11   3        122.35        136.46         3.40 o
   6  11   3        428.96        426.11         6.76 o
   7  11   3        106.40        114.64         4.34 o
   8  11   3        385.20        408.55        10.38 o
   9  11   3         35.46         30.95         3.91 o
  10  11   3         20.36         29.21         6.90 o
 -10  12   3         84.34         99.93         8.61 o
  -9  12   3         62.79         72.78         5.77 o
  -8  12   3         92.78         93.59         5.54 o
  -7  12   3         11.81         13.26         2.38 o
  -6  12   3        555.90        566.42         9.17 o
  -5  12   3        292.64        277.30         5.58 o
  -4  12   3        401.02        416.98         7.15 o
  -3  12   3          0.02         -1.25         1.33 o
  -2  12   3        627.38        622.61         8.57 o
  -1  12   3          6.26          6.27         1.37 o
   0  12   3       1636.56       1555.08        17.91 o
   1  12   3        263.59        248.24         4.22 o
   2  12   3        175.50        184.38         4.24 o
   3  12   3         87.70         84.16         3.08 o
   4  12   3        173.27        152.90         4.53 o
   5  12   3        214.55        219.85         4.60 o
   6  12   3        669.44        697.96        10.73 o
   7  12   3        110.42        102.33         4.48 o
   8  12   3        148.76        139.52         7.41 o
   9  12   3         56.24         57.77         4.78 o
  10  12   3         24.77         27.43         5.53 o
 -10  13   3         37.34         48.29         9.66 o
  -9  13   3        194.86        195.74         8.71 o
  -8  13   3        198.64        218.07         8.19 o
  -7  13   3        743.57        753.57        12.94 o
  -6  13   3          0.35          0.94         1.75 o
  -5  13   3        164.99        146.14         4.27 o
  -4  13   3         61.12         60.23         2.77 o
  -3  13   3        101.67         78.91         3.32 o
  -2  13   3         11.09          7.01         1.48 o
  -1  13   3        236.14        227.51         8.22 o
   0  13   3         64.46         64.26         2.69 o
   1  13   3        254.09        245.08         5.80 o
   2  13   3       1163.61       1100.13        16.90 o
   3  13   3        115.61        117.67         4.19 o
   4  13   3          8.07          4.98         1.89 o
   5  13   3         32.58         31.63         2.08 o
   6  13   3        342.07        361.06         7.13 o
   7  13   3         50.67         49.06         2.97 o
   8  13   3        346.31        341.95         9.83 o
   9  13   3         34.35         41.92         4.53 o
  -9  14   3          1.78          0.05         3.42 o
  -8  14   3          0.30         -0.61         3.10 o
  -7  14   3         51.15         54.33         3.61 o
  -6  14   3        145.37        142.07         4.61 o
  -5  14   3         44.60         46.05         2.74 o
  -4  14   3        331.18        325.94         6.54 o
  -3  14   3        334.52        298.82         7.25 o
  -2  14   3        111.25        102.52         3.30 o
  -1  14   3         98.42         84.61         3.33 o
   0  14   3        139.30        151.92         5.31 o
   1  14   3         79.02         65.40         5.62 o
   2  14   3        753.12        783.85        13.28 o
   3  14   3          4.39          5.46         1.94 o
   4  14   3        211.31        213.56         5.80 o
   5  14   3          0.15          0.33         1.56 o
   6  14   3          6.13         10.45         2.15 o
   7  14   3         50.94         46.00         2.87 o
   8  14   3        102.87        106.82         7.02 o
   9  14   3        254.70        253.78        11.05 o
  -9  15   3         42.04         40.84         4.83 o
  -8  15   3        280.88        305.87         9.94 o
  -7  15   3         78.49         85.22         5.78 o
  -6  15   3        122.18        124.59         4.79 o
  -5  15   3       1795.60       1814.25        23.56 o
  -4  15   3        533.02        496.71         8.75 o
  -3  15   3        616.95        610.27        10.07 o
  -2  15   3         65.74         54.97         2.98 o
  -1  15   3        177.20        164.49         4.00 o
   0  15   3        346.12        315.89         7.41 o
   1  15   3        137.11        132.10         4.82 o
   2  15   3        183.27        150.58         5.05 o
   3  15   3          2.60          1.24         2.00 o
   4  15   3          3.73          5.56         2.10 o
   5  15   3        375.97        397.19         7.64 o
   6  15   3        105.45        101.80         4.72 o
   7  15   3         78.75         83.01         5.31 o
   8  15   3        100.44        107.94         7.92 o
   9  15   3          5.32          5.80         4.51 o
  -8  16   3        136.33        123.55         6.89 o
  -7  16   3        115.45        113.22         6.17 o
  -6  16   3         69.69         71.77         3.63 o
  -5  16   3         12.35         14.77         2.77 o
  -4  16   3         33.10         35.81         3.64 o
  -3  16   3         52.76         44.74         3.03 o
  -2  16   3          0.10         -0.81         1.84 o
  -1  16   3        183.07        174.33         5.57 o
   0  16   3         11.17         17.04         2.45 o
   1  16   3          0.00         -0.46         2.07 o
   2  16   3         14.51         18.38         2.58 o
   3  16   3         15.12         10.54         2.47 o
   4  16   3        116.39        116.06         4.88 o
   5  16   3        391.20        389.93        10.33 o
   6  16   3        260.90        291.79         7.78 o
   7  16   3        374.05        399.97         9.20 o
   8  16   3        109.26        107.07        13.57 o
  -8  17   3         84.34         88.22         6.07 o
  -7  17   3          0.29         -1.94         3.04 o
  -6  17   3        115.09        102.75         4.54 o
  -5  17   3         33.82         35.69         3.39 o
  -4  17   3        108.14        101.25         4.34 o
  -3  17   3        154.69        172.98         5.92 o
  -2  17   3         45.30         38.90         4.12 o
  -1  17   3        171.59        169.04         5.63 o
   0  17   3        121.31        118.89         4.88 o
   1  17   3        156.06        139.09         6.70 o
   2  17   3        458.95        444.34         9.66 o
   3  17   3        422.93        439.40         9.65 o
   4  17   3        294.53        289.41         7.77 o
   5  17   3          0.77          0.31         2.92 o
   6  17   3          4.62          8.74         2.94 o
   7  17   3          5.62          2.06         2.79 o
   8  17   3          5.71          7.88         4.64 o
  -7  18   3          1.88          1.93         3.37 o
  -6  18   3        134.95        130.72         5.85 o
  -5  18   3        125.17        119.18         6.37 o
  -4  18   3        744.21        732.68        13.79 o
  -3  18   3        374.84        367.13         8.96 o
  -2  18   3        148.00        147.86         5.62 o
  -1  18   3          5.77          3.39         2.41 o
   0  18   3          1.08         -1.46         2.48 o
   1  18   3          4.77          3.43         2.47 o
   2  18   3          2.22          3.30         2.39 o
   3  18   3         11.64         13.14         2.91 o
   4  18   3        523.10        527.93        13.48 o
   5  18   3        173.34        190.40         7.69 o
   6  18   3          2.60          1.55         2.81 o
   7  18   3         33.88         26.20         3.51 o
  -6  19   3         49.50         57.09         4.33 o
  -5  19   3        100.06        104.43         6.10 o
  -4  19   3        102.73        102.16         5.20 o
  -3  19   3         21.43         20.75         3.10 o
  -2  19   3        154.78        149.82         9.99 o
  -1  19   3        413.26        410.82         9.66 o
   0  19   3         89.58         82.82         4.42 o
   1  19   3        119.55        123.57         5.69 o
   2  19   3        208.85        218.95         7.01 o
   3  19   3         65.51         60.98         4.23 o
   4  19   3          3.10          2.98         2.80 o
   5  19   3          0.13         -3.16         3.16 o
   6  19   3         97.93         99.52         5.33 o
  -5  20   3          8.69          9.56         3.70 o
  -4  20   3        395.10        427.66        10.45 o
  -3  20   3          1.92          0.25         2.68 o
  -2  20   3         96.65        107.22         5.28 o
  -1  20   3         59.81         57.46         4.30 o
   0  20   3         24.47         22.62         3.27 o
   1  20   3          0.53         -2.58         2.58 o
   2  20   3         14.90         10.69         3.02 o
   3  20   3          1.79         -0.70         2.64 o
   4  20   3         11.25         12.62         3.21 o
   5  20   3         71.68         69.35         5.66 o
  -4  21   3         37.75         43.00         4.78 o
  -3  21   3         17.99          8.43         3.21 o
  -2  21   3         88.12         74.20         5.18 o
  -1  21   3         30.07         24.15         3.62 o
   0  21   3         21.11         15.90         3.33 o
   1  21   3         77.92         76.94         4.71 o
   2  21   3         37.92         42.21         3.93 o
   3  21   3         16.69         11.37         3.31 o
   4  21   3         57.86         56.21         5.30 o
  -3  22   3        235.93        244.31         8.32 o
  -2  22   3        104.18        107.52         8.36 o
  -1  22   3        223.84        229.72         8.03 o
   0  22   3        135.36        143.38         6.49 o
   1  22   3          4.49          4.47         3.13 o
   2  22   3        104.60        108.02        12.55 o
   3  22   3        181.85        192.00         7.40 o
 -12   0   4        176.16        185.37        19.09 o
 -10   0   4        833.50        783.99        20.63 o
  -8   0   4        148.42        149.16         7.46 o
  -6   0   4          4.42          2.27         2.18 o
  -4   0   4        201.14        235.90         3.92 o
  -2   0   4       2155.62       2561.16        32.21 o
   0   0   4        666.95        652.94        10.23 o
   2   0   4          5.80         23.71         2.40 o
   4   0   4       4395.51       4805.93        68.96 o
   6   0   4         45.79         41.99         2.22 o
   8   0   4         39.90         29.89         5.98 o
  10   0   4        109.99        103.02        10.12 o
  12   0   4          6.61          3.22         6.44 o
 -12   1   4          8.43         12.55         4.02 o
 -11   1   4        110.65        104.23         5.84 o
 -10   1   4        181.71        174.74         6.50 o
  -9   1   4         52.23         54.60         3.16 o
  -8   1   4        529.77        472.65        11.42 o
  -7   1   4        313.34        307.82         6.89 o
  -6   1   4         75.94         68.54         2.10 o
  -5   1   4         54.05         72.20         2.56 o
  -4   1   4       2544.70       2634.74        20.25 o
  -3   1   4        361.94        435.30         7.17 o
  -2   1   4       2985.12       3081.40        27.24 o
  -1   1   4        510.32        501.89         6.29 o
   0   1   4        620.04        715.83         8.76 o
   1   1   4        503.40        458.37         5.27 o
   2   1   4       4132.11       4227.47        34.44 o
   3   1   4       5673.40       6239.24        53.82 o
   4   1   4        416.42        337.44         7.90 o
   5   1   4        537.99        586.31         7.10 o
   6   1   4       2894.55       2860.49        29.73 o
   7   1   4          5.40          9.38         1.30 o
   8   1   4       1604.57       1481.75        30.24 o
   9   1   4         23.76         13.39         3.86 o
  10   1   4        242.22        202.49         9.76 o
  11   1   4        126.49        112.96         7.78 o
  12   1   4         16.20         14.93         7.59 o
 -12   2   4        379.12        392.75        12.38 o
 -11   2   4         23.01         23.81         3.77 o
 -10   2   4         21.48         21.38         3.38 o
  -9   2   4         17.18         15.65         2.37 o
  -8   2   4       1075.81        986.01        13.76 o
  -7   2   4         99.54         70.27         2.51 o
  -6   2   4        209.37        254.99         4.04 o
  -5   2   4         89.10         81.19         1.56 o
  -4   2   4        247.49        312.09         7.13 o
  -3   2   4          1.81          1.92         0.59 o
  -2   2   4         17.10         22.99         0.80 o
  -1   2   4        237.93        229.43         3.57 o
   0   2   4        150.39        122.71         2.58 o
   1   2   4       1215.49       1254.98        12.39 o
   2   2   4       1986.89       2282.72        21.56 o
   3   2   4         82.42         56.28         1.33 o
   4   2   4       1185.71       1195.03        12.07 o
   5   2   4         71.99         64.98         3.31 o
   6   2   4         54.12         33.18         1.29 o
   7   2   4          0.28         -0.57         1.60 o
   8   2   4        677.52        597.59        15.44 o
   9   2   4        665.71        644.36        24.84 o
  10   2   4         16.60         23.91         4.71 o
  11   2   4         32.46         28.82         5.36 o
 -11   3   4        507.40        518.51        21.07 o
 -10   3   4        110.19        113.89         5.34 o
  -9   3   4        807.62        788.07        12.17 o
  -8   3   4         80.33         72.55         3.28 o
  -7   3   4          9.61         10.45         1.43 o
  -6   3   4         57.62         48.10         1.69 o
  -5   3   4          8.50          6.43         0.76 o
  -4   3   4        695.53        711.85         6.26 o
  -3   3   4        941.40        928.38         7.73 o
  -2   3   4        488.36        566.10         8.13 o
  -1   3   4       6276.80       6647.73        66.81 o
   0   3   4       1534.46       1468.27        22.57 o
   1   3   4       1300.32       1408.22        21.18 o
   2   3   4        129.88        137.71         4.56 o
   3   3   4        622.60        676.17         7.20 o
   4   3   4         56.79         49.35         1.99 o
   5   3   4       2171.07       2217.71        23.37 o
   6   3   4       1260.68       1335.74        13.70 o
   7   3   4          0.03          1.38         1.04 o
   8   3   4        111.49         99.33         5.30 o
   9   3   4         28.48         20.79         4.23 o
  10   3   4         59.18         49.03         5.68 o
  11   3   4          3.18          3.22         5.98 o
 -11   4   4         81.90         73.01         8.74 o
 -10   4   4         25.07         28.69         4.62 o
  -9   4   4        642.50        608.87        10.53 o
  -8   4   4         70.93         57.46         3.91 o
  -7   4   4        203.54        185.26         3.97 o
  -6   4   4         32.30         29.21         1.30 o
  -5   4   4         35.57         25.28         1.05 o
  -4   4   4        668.01        692.96         6.29 o
  -3   4   4       6859.54       7597.44        59.07 o
  -2   4   4       1995.85       2015.47        17.29 o
  -1   4   4       1350.71       1292.79        12.86 o
   0   4   4         57.63         51.09         1.89 o
   1   4   4          0.29          7.69         0.77 o
   2   4   4        146.43        168.94         4.10 o
   3   4   4         58.34         28.50         1.31 o
   4   4   4          3.77          6.11         0.90 o
   5   4   4       4510.16       4541.15        46.39 o
   6   4   4         23.46         28.58         1.38 o
   7   4   4       3163.89       3100.44        41.69 o
   8   4   4        120.69        129.81         4.73 o
   9   4   4        544.76        504.15        14.96 o
  10   4   4         69.68         73.13         9.20 o
  11   4   4        158.60        142.11        12.88 o
 -11   5   4        332.96        353.70        14.26 o
 -10   5   4        114.48        103.21         7.64 o
  -9   5   4        163.13        162.53        11.73 o
  -8   5   4          8.84          3.87         1.62 o
  -7   5   4        158.25        166.90         7.86 o
  -6   5   4        151.46        179.10         4.25 o
  -5   5   4        205.73        221.81         2.87 o
  -4   5   4        261.89        264.20         3.15 o
  -3   5   4        599.75        545.75        16.72 o
  -2   5   4         78.81         68.39         2.86 o
  -1   5   4        303.51        261.67         3.67 o
   0   5   4       1038.11       1066.12        13.08 o
   1   5   4        802.90        872.39         9.82 o
   2   5   4        533.49        595.72         6.56 o
   3   5   4          0.30          0.75         0.62 o
   4   5   4        255.49        271.12         4.09 o
   5   5   4         36.54         55.18         1.92 o
   6   5   4         30.07         24.69         1.61 o
   7   5   4         64.97         52.03         3.39 o
   8   5   4        211.52        191.90         7.34 o
   9   5   4         34.87         28.64         8.05 o
  10   5   4          3.04          0.46         3.90 o
  11   5   4          5.89          5.06         5.98 o
 -11   6   4         20.89         27.12         5.85 o
 -10   6   4        711.23        704.66        19.98 o
  -9   6   4         41.13         39.56         5.53 o
  -8   6   4        239.18        238.45         5.86 o
  -7   6   4          0.21         -1.46         1.58 o
  -6   6   4         47.84         43.53         1.79 o
  -5   6   4         71.18         70.15         1.79 o
  -4   6   4          8.12         14.06         1.57 o
  -3   6   4        508.83        522.66         7.20 o
  -2   6   4        847.20        875.32         9.40 o
  -1   6   4        362.22        328.86         4.91 o
   0   6   4          7.95         13.02         1.39 o
   1   6   4        124.99        135.65         8.23 o
   2   6   4        352.04        417.90         5.41 o
   3   6   4       1351.69       1439.71        17.29 o
   4   6   4          2.20          3.41         0.94 o
   5   6   4       4448.57       4435.68        45.57 o
   6   6   4       1625.71       1614.19        19.66 o
   7   6   4        126.23        136.12         3.83 o
   8   6   4        325.17        314.70         8.11 o
   9   6   4        221.56        223.94         9.59 o
  10   6   4         39.95         39.54         5.36 o
  11   6   4         75.60         67.15        10.12 o
 -11   7   4         90.80         97.63         8.11 o
 -10   7   4        266.19        261.31        11.69 o
  -9   7   4        699.16        695.03        19.33 o
  -8   7   4         76.92         76.68         3.64 o
  -7   7   4        186.88        189.13         4.17 o
  -6   7   4        520.00        491.38         6.78 o
  -5   7   4         94.32         84.30         3.11 o
  -4   7   4        761.52        728.89         9.06 o
  -3   7   4        143.40        139.88         2.90 o
  -2   7   4       2232.00       2327.32        22.88 o
  -1   7   4          2.32          1.29         0.69 o
   0   7   4          3.02         17.68         1.31 o
   1   7   4          6.97         13.84         1.80 o
   2   7   4        424.21        473.17         6.06 o
   3   7   4       1034.09       1115.17        13.88 o
   4   7   4       1842.14       1835.68        18.46 o
   5   7   4        272.42        269.10         7.27 o
   6   7   4       1208.26       1238.98        15.71 o
   7   7   4          2.47          1.67         1.50 o
   8   7   4        595.10        615.83        14.20 o
   9   7   4         23.35         15.58         4.06 o
  10   7   4        355.84        363.32        22.31 o
  11   7   4          0.03         -4.06         4.06 o
 -11   8   4        113.16        133.08         9.89 o
 -10   8   4        764.60        804.19        22.26 o
  -9   8   4          0.81         -2.30         3.58 o
  -8   8   4          9.27          7.39         3.05 o
  -7   8   4         20.20         13.67         1.69 o
  -6   8   4        102.48        117.96         3.29 o
  -5   8   4         23.66         35.96         2.12 o
  -4   8   4       1624.96       1516.57        17.14 o
  -3   8   4        533.11        540.35         7.25 o
  -2   8   4       2149.33       2115.53        28.89 o
  -1   8   4       1021.63       1112.71        10.81 o
   0   8   4        796.77        796.51        15.17 o
   1   8   4        150.70        138.68         3.24 o
   2   8   4          1.18          2.73         1.11 o
   3   8   4         97.91         88.68         2.57 o
   4   8   4        729.54        746.68         9.21 o
   5   8   4        288.63        284.72         4.77 o
   6   8   4        162.76        139.79         3.70 o
   7   8   4         33.44         31.07         2.34 o
   8   8   4         11.05         10.96         2.82 o
   9   8   4        431.65        449.45        14.30 o
  10   8   4        241.84        250.22        11.37 o
  11   8   4          2.52         -3.91         4.37 o
 -11   9   4         36.38         44.02         6.99 o
 -10   9   4         11.87         14.60         5.03 o
  -9   9   4         18.96         13.54         6.90 o
  -8   9   4          0.15         -1.97         1.97 o
  -7   9   4          0.04         -0.74         1.69 o
  -6   9   4         12.06         18.98         1.76 o
  -5   9   4        215.81        210.97         3.86 o
  -4   9   4        201.25        214.46         4.07 o
  -3   9   4         17.82         13.09         1.65 o
  -2   9   4       1801.91       1835.76        20.37 o
  -1   9   4         60.93         60.52         2.16 o
   0   9   4         79.33        108.19         3.23 o
   1   9   4         56.94         57.72         3.29 o
   2   9   4       1230.58       1268.28        16.16 o
   3   9   4        164.27        163.37         3.55 o
   4   9   4        691.77        710.54         9.09 o
   5   9   4          9.88          5.89         1.19 o
   6   9   4        971.27        988.29        13.35 o
   7   9   4        354.06        344.77         7.14 o
   8   9   4        438.75        444.18        12.99 o
   9   9   4          0.05         -0.32         3.73 o
  10   9   4        567.26        552.72        20.01 o
  11   9   4          0.04          0.71         6.21 o
 -10  10   4         79.64         84.57         7.96 o
  -9  10   4        153.52        161.01         9.41 o
  -8  10   4        155.12        159.21         6.70 o
  -7  10   4         12.86         14.86         2.17 o
  -6  10   4        318.58        336.93         6.86 o
  -5  10   4        280.03        282.65         4.73 o
  -4  10   4         56.66         38.52         1.93 o
  -3  10   4        214.60        213.67         5.86 o
  -2  10   4        968.08        890.92        11.04 o
  -1  10   4        278.08        238.27         4.94 o
   0  10   4        145.23        152.77         2.77 o
   1  10   4        102.11         92.77         2.81 o
   2  10   4         52.36         44.61         2.40 o
   3  10   4        163.39        143.29         3.21 o
   4  10   4          0.08          0.41         1.15 o
   5  10   4        307.28        320.69         4.95 o
   6  10   4         50.33         48.02         2.46 o
   7  10   4        301.71        345.80         8.10 o
   8  10   4         16.56         19.47         3.10 o
   9  10   4        309.77        331.35         9.39 o
  10  10   4         10.68         12.69         4.85 o
 -10  11   4          0.86         -2.30         4.71 o
  -9  11   4        365.48        368.70        13.97 o
  -8  11   4          4.84          2.02         3.52 o
  -7  11   4        216.52        216.23         5.72 o
  -6  11   4          0.04          0.19         1.58 o
  -5  11   4          7.19          8.19         1.58 o
  -4  11   4        174.02        163.36         5.43 o
  -3  11   4        272.69        272.96         4.87 o
  -2  11   4        257.94        236.51         4.56 o
  -1  11   4       2838.99       2775.53        30.05 o
   0  11   4        663.39        589.57        10.90 o
   1  11   4       2575.79       2495.16        28.81 o
   2  11   4        326.16        344.70         8.85 o
   3  11   4        514.04        510.66         8.06 o
   4  11   4        766.73        750.28        10.67 o
   5  11   4         22.10          9.67         1.64 o
   6  11   4        139.46        138.37         3.76 o
   7  11   4         67.66         66.87         3.93 o
   8  11   4         47.69         56.39         4.24 o
   9  11   4        323.43        345.26         9.91 o
  10  11   4        269.86        254.22        11.69 o
 -10  12   4         98.56        100.73         8.61 o
  -9  12   4        294.32        320.38         9.88 o
  -8  12   4         28.25         24.41         3.72 o
  -7  12   4         64.05         68.89         3.69 o
  -6  12   4         12.41         13.95         2.41 o
  -5  12   4        282.61        289.37         5.79 o
  -4  12   4        203.95        207.99         4.43 o
  -3  12   4        531.44        534.48         7.82 o
  -2  12   4         10.16          2.08         1.33 o
  -1  12   4         62.13         57.77         5.56 o
   0  12   4         42.70         31.77         2.33 o
   1  12   4        142.80        137.69         6.00 o
   2  12   4        227.23        229.39         6.98 o
   3  12   4        380.55        364.59         6.73 o
   4  12   4         27.82         31.64         2.03 o
   5  12   4         15.85         24.48         2.26 o
   6  12   4         74.38         67.25         2.77 o
   7  12   4       1453.08       1529.48        22.40 o
   8  12   4          4.64          5.11         3.01 o
   9  12   4         69.00         71.61         5.00 o
  10  12   4         30.63         30.81         8.74 o
  -9  13   4         13.19          9.20         3.72 o
  -8  13   4         99.10        112.05         6.29 o
  -7  13   4        469.72        495.78         9.96 o
  -6  13   4          5.74          1.91         1.94 o
  -5  13   4        416.36        421.37         7.56 o
  -4  13   4         55.74         66.82         4.03 o
  -3  13   4        416.99        356.27         6.19 o
  -2  13   4          1.53          1.47         1.43 o
  -1  13   4        318.68        302.30         5.46 o
   0  13   4       1754.17       1713.82        19.79 o
   1  13   4         38.30         33.42         2.06 o
   2  13   4          9.76         14.33         2.10 o
   3  13   4         83.32         70.62         4.58 o
   4  13   4         37.96         31.18         2.91 o
   5  13   4          2.72          1.34         1.49 o
   6  13   4         35.76         32.70         2.35 o
   7  13   4          0.28         -0.87         2.14 o
   8  13   4        220.29        238.25         8.21 o
   9  13   4        177.19        188.56         9.28 o
  -9  14   4          0.08         -0.01         3.38 o
  -8  14   4          5.02          4.72         3.31 o
  -7  14   4         11.13         10.10         2.73 o
  -6  14   4          4.61          2.65         2.08 o
  -5  14   4        114.71        137.67         4.31 o
  -4  14   4          0.37         -0.14         1.73 o
  -3  14   4        205.84        220.58         4.85 o
  -2  14   4        149.06        126.37         3.67 o
  -1  14   4        137.86        136.54         3.72 o
   0  14   4       2449.42       2335.87        26.22 o
   1  14   4        350.24        354.58         6.62 o
   2  14   4         31.79         32.01         7.05 o
   3  14   4        194.93        198.74         5.62 o
   4  14   4         11.63         12.18         1.91 o
   5  14   4        260.51        277.15         5.52 o
   6  14   4          2.47          4.06         1.89 o
   7  14   4         63.74         62.44         4.45 o
   8  14   4         22.59         31.77         5.18 o
   9  14   4         39.28         31.82         9.89 o
  -9  15   4         13.79         14.52         4.12 o
  -8  15   4         32.20         38.96         4.60 o
  -7  15   4        122.53        111.69         4.89 o
  -6  15   4         12.53          6.63         2.28 o
  -5  15   4         60.81         76.17         3.62 o
  -4  15   4        381.51        389.08         7.69 o
  -3  15   4        411.47        408.62         7.85 o
  -2  15   4        507.68        496.10         7.95 o
  -1  15   4         46.35         41.21         2.39 o
   0  15   4          4.61          8.72         2.30 o
   1  15   4         84.78         71.79         3.70 o
   2  15   4        244.93        217.78         6.09 o
   3  15   4          0.00         -0.87         1.94 o
   4  15   4         98.33        106.85         5.69 o
   5  15   4        124.11        110.82         4.32 o
   6  15   4        124.97        126.29         4.62 o
   7  15   4          8.42          7.94         3.07 o
   8  15   4        162.64        155.23         9.04 o
  -8  16   4          5.38         -2.56         3.36 o
  -7  16   4         64.33         74.05         4.85 o
  -6  16   4        104.47        105.08         4.48 o
  -5  16   4          4.50          0.81         2.51 o
  -4  16   4        331.86        326.03         7.06 o
  -3  16   4         17.01         17.95         2.40 o
  -2  16   4        420.06        401.79         7.98 o
  -1  16   4          4.95          8.52         2.09 o
   0  16   4          4.62          4.66         2.18 o
   1  16   4        186.23        181.98         5.86 o
   2  16   4         54.19         54.71         3.44 o
   3  16   4         46.66         35.94         3.72 o
   4  16   4          2.82          3.14         2.28 o
   5  16   4         91.01         92.15         4.69 o
   6  16   4        168.74        172.68         5.36 o
   7  16   4         34.64         36.50         3.52 o
   8  16   4         48.04         46.77         8.05 o
  -7  17   4         11.11         12.24         3.66 o
  -6  17   4        226.53        253.33         6.72 o
  -5  17   4         65.41         66.20         4.18 o
  -4  17   4        205.01        204.01         5.87 o
  -3  17   4         35.59         38.39         2.94 o
  -2  17   4         67.24         67.05         3.48 o
  -1  17   4          1.75          0.80         2.23 o
   0  17   4          5.77          5.49         2.32 o
   1  17   4         76.79         65.88         4.15 o
   2  17   4          9.79          5.59         2.39 o
   3  17   4        309.80        312.63         7.81 o
   4  17   4        320.86        305.72         7.98 o
   5  17   4         22.93         25.28         3.33 o
   6  17   4        130.65        130.73         5.05 o
   7  17   4        128.41        134.55         5.85 o
  -7  18   4         24.22         23.97         4.15 o
  -6  18   4        502.32        536.05        10.42 o
  -5  18   4          0.19         -0.20         2.70 o
  -4  18   4        101.42        110.29         6.43 o
  -3  18   4        194.56        214.82         6.20 o
  -2  18   4        392.63        391.78         9.25 o
  -1  18   4        539.50        535.18        11.15 o
   0  18   4         88.55         83.97         4.48 o
   1  18   4         18.45         19.50         3.31 o
   2  18   4         31.40         33.31         4.12 o
   3  18   4          3.57          4.86         2.47 o
   4  18   4        201.86        207.57         8.96 o
   5  18   4         87.29         83.98         4.76 o
   6  18   4         10.10          5.35         2.62 o
   7  18   4          3.22          1.91         2.88 o
  -6  19   4         43.61         42.38         4.15 o
  -5  19   4          1.63         -0.18         3.09 o
  -4  19   4        130.14        130.87         6.98 o
  -3  19   4        317.18        353.81         8.96 o
  -2  19   4          3.93          7.41         2.80 o
  -1  19   4        108.51        104.37         9.89 o
   0  19   4        139.50        142.13         5.85 o
   1  19   4         31.60         31.72         3.33 o
   2  19   4        115.69        113.49         5.40 o
   3  19   4         47.25         42.44         3.67 o
   4  19   4         40.94         43.96         3.84 o
   5  19   4         17.65         15.36         3.27 o
   6  19   4        106.13        110.17         5.04 o
  -5  20   4        134.47        156.96         7.59 o
  -4  20   4         44.65         45.24         4.12 o
  -3  20   4        130.57        124.71         5.66 o
  -2  20   4        101.43        107.73         6.24 o
  -1  20   4        133.10        140.44         6.57 o
   0  20   4         42.16         48.34         3.96 o
   1  20   4         55.00         58.98         4.19 o
   2  20   4         12.31         15.06         3.19 o
   3  20   4        221.16        223.34         7.50 o
   4  20   4         99.60        106.38         5.42 o
   5  20   4          5.74          2.39         3.27 o
  -4  21   4         51.67         53.35         6.07 o
  -3  21   4        120.29        117.27         5.70 o
  -2  21   4          7.91          7.04         3.03 o
  -1  21   4        410.25        442.45        10.86 o
   0  21   4          1.27         -1.13         2.75 o
   1  21   4         23.30         21.84         3.49 o
   2  21   4         39.03         45.87         5.24 o
   3  21   4          0.03         -0.28         2.90 o
   4  21   4        161.37        171.96        13.56 o
  -2  22   4          0.73         -2.90         2.90 o
  -1  22   4         16.11         14.45         3.62 o
   0  22   4        134.17        139.30         8.36 o
   1  22   4          2.94          2.70         3.03 o
   2  22   4         48.16         46.74         4.48 o
 -11   0   5        212.48        221.89        10.72 o
  -9   0   5          4.17          0.17         3.53 o
  -7   0   5        864.13        821.27        15.69 o
  -5   0   5       2009.70       1901.61        22.31 o
  -3   0   5       3331.52       3328.42        41.80 o
  -1   0   5       2063.04       2546.11        37.02 o
   1   0   5         79.39         95.51         2.14 o
   3   0   5        197.30        170.12         3.23 o
   5   0   5        154.31        138.91         3.82 o
   7   0   5        321.85        290.17         7.82 o
   9   0   5        412.79        387.25        17.48 o
  11   0   5        622.01        627.78        26.22 o
 -11   1   5        246.17        257.56         8.20 o
 -10   1   5        282.94        252.70         7.69 o
  -9   1   5        138.87        136.66         4.82 o
  -8   1   5        105.82        100.89         4.48 o
  -7   1   5         63.39         59.85         3.74 o
  -6   1   5         27.17         23.58         1.05 o
  -5   1   5        529.57        560.53         5.58 o
  -4   1   5       1680.18       1858.79        15.37 o
  -3   1   5       2457.49       2843.73        25.41 o
  -2   1   5       1411.05       1456.90        13.40 o
  -1   1   5        577.07        623.84         8.97 o
   0   1   5       1016.65       1078.79        14.52 o
   1   1   5         10.61         12.20         1.24 o
   2   1   5        214.41        191.69         4.33 o
   3   1   5       5343.66       5923.56        51.30 o
   4   1   5        501.71        650.24         9.14 o
   5   1   5       1363.90       1388.00        13.86 o
   6   1   5         40.75         37.82         1.85 o
   7   1   5       1504.08       1526.91        34.32 o
   8   1   5          2.58          2.99         2.93 o
   9   1   5        253.05        239.32         9.59 o
  10   1   5          1.37          5.75         3.90 o
  11   1   5        146.69        133.96         8.76 o
 -11   2   5         19.11         14.18         3.56 o
 -10   2   5         59.27         55.03         4.29 o
  -9   2   5          2.30          3.87         2.18 o
  -8   2   5        702.53        638.58        10.09 o
  -7   2   5       1731.39       1619.92        22.78 o
  -6   2   5        158.71        170.17         2.91 o
  -5   2   5       1336.24       1373.35        12.42 o
  -4   2   5        477.70        564.15         5.73 o
  -3   2   5         28.92         18.80         1.01 o
  -2   2   5        231.88        296.84         3.59 o
  -1   2   5       1822.01       1828.85        21.30 o
   0   2   5        204.81        268.56         3.83 o
   1   2   5        727.08        851.95         9.45 o
   2   2   5        132.67        133.59         2.37 o
   3   2   5       2271.89       2756.66        24.44 o
   4   2   5       2519.68       2727.06        28.36 o
   5   2   5         83.77         80.76         2.11 o
   6   2   5        242.51        239.03         4.80 o
   7   2   5        685.61        624.99         9.90 o
   8   2   5         13.29         22.09         3.90 o
   9   2   5        166.48        145.75         7.96 o
  10   2   5         51.50         46.65         5.68 o
  11   2   5         75.58         72.60         7.36 o
 -11   3   5         51.19         53.10         4.98 o
 -10   3   5         17.21         19.60         3.44 o
  -9   3   5         18.80         16.93         2.49 o
  -8   3   5        506.11        476.28         8.95 o
  -7   3   5        386.82        369.82         7.59 o
  -6   3   5       1083.76       1069.82        10.20 o
  -5   3   5        988.19       1060.23         9.41 o
  -4   3   5       3241.67       3422.80        27.23 o
  -3   3   5        500.96        546.43         5.52 o
  -2   3   5         59.03         37.51         1.45 o
  -1   3   5        294.25        348.55         4.51 o
   0   3   5        975.66        963.53        13.61 o
   1   3   5       1410.14       1409.22        14.75 o
   2   3   5         13.21          8.06         0.71 o
   3   3   5        139.07        130.37         2.43 o
   4   3   5       1001.21       1058.66        13.08 o
   5   3   5         13.29         20.99         1.24 o
   6   3   5          5.08          0.95         0.89 o
   7   3   5        970.24        965.89        18.92 o
   8   3   5        168.96        157.63         6.10 o
   9   3   5          0.05         -2.18         3.08 o
  10   3   5         14.73          6.44         5.52 o
  11   3   5         88.44         86.00        10.58 o
 -11   4   5         79.72         69.16         7.13 o
 -10   4   5        409.80        400.70        11.41 o
  -9   4   5         19.06         20.72         2.55 o
  -8   4   5        373.21        367.62         7.65 o
  -7   4   5        288.64        265.06         4.93 o
  -6   4   5         22.26         21.95         1.29 o
  -5   4   5          7.98          4.63         0.83 o
  -4   4   5        938.41        985.92         9.28 o
  -3   4   5        233.98        256.43         3.55 o
  -2   4   5       3401.47       3612.18        32.12 o
  -1   4   5          5.19          6.39         0.80 o
   0   4   5        527.28        540.35         8.50 o
   1   4   5       5037.06       5390.29        60.54 o
   2   4   5       1490.14       1390.82        15.06 o
   3   4   5        308.39        322.00         3.73 o
   4   4   5       1856.82       1943.40        20.73 o
   5   4   5          1.45          3.62         0.94 o
   6   4   5       3140.44       3112.56        34.21 o
   7   4   5         42.46         31.89         2.10 o
   8   4   5        316.39        296.43        10.46 o
   9   4   5         25.23         23.00         5.98 o
  10   4   5         32.58         29.89         6.90 o
  11   4   5          6.51         12.88         6.90 o
 -11   5   5        114.24        120.60         8.90 o
 -10   5   5          1.92          3.57         4.06 o
  -9   5   5        148.01        148.69         9.27 o
  -8   5   5        261.62        250.90         5.46 o
  -7   5   5          0.49          1.06         1.76 o
  -6   5   5       2830.72       2711.78        26.67 o
  -5   5   5          1.93          1.66         0.86 o
  -4   5   5        139.11        132.10         2.30 o
  -3   5   5         96.54        100.82         3.96 o
  -2   5   5        334.98        274.55         7.23 o
  -1   5   5         36.09         50.81         2.23 o
   0   5   5         98.10        154.06         3.09 o
   1   5   5        740.21        850.13         9.92 o
   2   5   5       1517.49       1791.53        17.51 o
   3   5   5         98.27         82.42         2.01 o
   4   5   5        101.67         88.17         2.24 o
   5   5   5        222.11        241.93         4.04 o
   6   5   5        114.32        104.78         2.72 o
   7   5   5          0.02         -0.69         1.38 o
   8   5   5         87.89         83.03         4.07 o
   9   5   5          2.18          2.76         5.06 o
  10   5   5          0.66         -1.38         5.06 o
  11   5   5          4.32          3.22         6.44 o
 -11   6   5          3.00          7.52         4.71 o
 -10   6   5         91.73         84.13         6.99 o
  -9   6   5          0.47          1.90         2.71 o
  -8   6   5         61.61         61.94         3.30 o
  -7   6   5        228.41        214.78         4.22 o
  -6   6   5        650.86        559.83         7.13 o
  -5   6   5       1577.23       1603.29        14.55 o
  -4   6   5         15.56         26.82         1.15 o
  -3   6   5       2360.43       2533.50        23.41 o
  -2   6   5          0.31          2.73         0.84 o
  -1   6   5          3.11          0.00         0.82 o
   0   6   5        187.01        212.50         4.42 o
   1   6   5        844.71        938.58        11.01 o
   2   6   5        357.77        344.95         4.45 o
   3   6   5        318.49        286.05         3.99 o
   4   6   5       2384.23       2322.00        22.55 o
   5   6   5        485.69        438.90        12.53 o
   6   6   5        755.24        698.76         9.86 o
   7   6   5         25.57         15.66         1.86 o
   8   6   5        758.78        753.46        14.54 o
   9   6   5         19.50         20.43         4.38 o
  10   6   5         18.29         15.64         6.90 o
  11   6   5        131.34        137.97        12.88 o
 -11   7   5         93.29        109.31         8.61 o
 -10   7   5        211.36        209.21        10.72 o
  -9   7   5        109.27         86.75         6.81 o
  -8   7   5        204.42        201.49         5.64 o
  -7   7   5         20.32         18.48         1.73 o
  -6   7   5        162.25        170.43         3.71 o
  -5   7   5        479.53        450.75         5.63 o
  -4   7   5       2435.56       2436.51        26.34 o
  -3   7   5        309.17        360.57         5.04 o
  -2   7   5         42.51         53.19         1.99 o
  -1   7   5        445.67        503.60        10.08 o
   0   7   5         24.42         31.87         1.60 o
   1   7   5         10.00         29.36         2.45 o
   2   7   5         14.33         21.35         1.89 o
   3   7   5        118.70        140.21         2.50 o
   4   7   5        234.92        193.75         3.61 o
   5   7   5        939.71        888.83        10.79 o
   6   7   5          4.01          2.86         1.42 o
   7   7   5         12.98         11.24         1.76 o
   8   7   5        729.12        731.78        14.38 o
   9   7   5         90.31         95.01         6.50 o
  10   7   5         97.07        105.27         7.64 o
  11   7   5         76.53         86.46        10.58 o
 -11   8   5          0.57         -2.99         4.55 o
 -10   8   5          0.15          1.26         4.38 o
  -9   8   5        273.10        252.51        11.19 o
  -8   8   5          3.12          2.84         2.07 o
  -7   8   5        774.63        813.81        18.32 o
  -6   8   5        294.56        260.42         4.43 o
  -5   8   5       1167.95       1173.42        12.07 o
  -4   8   5        480.90        437.95         6.35 o
  -3   8   5        956.30        880.21        11.07 o
  -2   8   5        665.95        626.58        13.58 o
  -1   8   5        805.56        796.90         8.86 o
   0   8   5        467.60        463.09         7.67 o
   1   8   5         87.65        112.43         3.50 o
   2   8   5        169.04        198.69         3.44 o
   3   8   5       1500.88       1454.62        15.08 o
   4   8   5        119.33        101.99         2.72 o
   5   8   5         23.48         21.76         1.55 o
   6   8   5        239.33        204.87         4.53 o
   7   8   5         38.41         37.62         2.49 o
   8   8   5          0.01         -2.14         2.14 o
   9   8   5         62.26         61.05         5.83 o
  10   8   5        303.74        334.99        12.84 o
  11   8   5        118.75        138.89        12.88 o
 -10   9   5        122.27        148.66        13.57 o
  -9   9   5          0.09         -3.65         3.65 o
  -8   9   5         18.33         16.44         2.69 o
  -7   9   5        210.98        224.19         5.53 o
  -6   9   5         32.95         29.51         2.09 o
  -5   9   5         12.66          3.86         1.23 o
  -4   9   5        934.18        924.98        11.56 o
  -3   9   5         88.92         80.79         2.59 o
  -2   9   5        178.78        172.70         6.16 o
  -1   9   5         31.12         38.28         1.32 o
   0   9   5         13.06         18.09         1.86 o
   1   9   5         87.77         93.30         3.09 o
   2   9   5        111.45        112.76         2.72 o
   3   9   5       1638.95       1481.82        18.24 o
   4   9   5        803.97        784.61         9.14 o
   5   9   5       2781.66       2659.49        28.54 o
   6   9   5        247.13        229.05         4.92 o
   7   9   5        790.13        795.36        14.94 o
   8   9   5          2.26          1.43         2.36 o
   9   9   5          4.10          6.69         3.86 o
  10   9   5        117.39        108.19         7.96 o
 -10  10   5          1.61         -0.14         4.71 o
  -9  10   5        433.23        470.70        23.46 o
  -8  10   5         59.20         57.48         3.58 o
  -7  10   5        167.40        172.23         5.08 o
  -6  10   5         33.95         29.77         2.24 o
  -5  10   5        193.91        183.95         5.39 o
  -4  10   5        190.79        159.47         3.72 o
  -3  10   5        223.31        216.10         4.24 o
  -2  10   5         27.30         41.60         2.71 o
  -1  10   5          0.26          0.94         1.11 o
   0  10   5          0.74          0.07         1.14 o
   1  10   5        133.71        133.59         4.48 o
   2  10   5        210.33        200.10         3.73 o
   3  10   5        232.51        215.99         5.27 o
   4  10   5         50.33         59.57         2.18 o
   5  10   5          0.11          3.01         1.61 o
   6  10   5          1.60          1.87         1.58 o
   7  10   5          1.54          2.61         1.93 o
   8  10   5         54.33         58.96         4.18 o
   9  10   5        320.04        346.66        10.92 o
  10  10   5        141.63        131.57        17.71 o
 -10  11   5         32.98         47.01         6.83 o
  -9  11   5         24.94         26.04         5.53 o
  -8  11   5         82.33         90.11         5.18 o
  -7  11   5        166.19        157.41         5.24 o
  -6  11   5        786.01        831.52        12.97 o
  -5  11   5        288.81        246.86         4.84 o
  -4  11   5        243.28        252.48         4.97 o
  -3  11   5        142.28        151.33         4.12 o
  -2  11   5       3140.95       3055.13        33.00 o
  -1  11   5        212.70        212.72         8.84 o
   0  11   5        283.31        262.44         5.91 o
   1  11   5        367.01        339.07         6.95 o
   2  11   5         35.28         32.02         2.09 o
   3  11   5          1.43          0.05         1.18 o
   4  11   5         34.29         32.93         1.75 o
   5  11   5        641.85        605.17         7.86 o
   6  11   5        650.89        628.03         9.81 o
   7  11   5        774.82        786.72        13.14 o
   8  11   5          4.01          9.87         2.90 o
   9  11   5        271.71        313.87         9.38 o
  10  11   5          0.37          0.00         6.44 o
 -10  12   5          0.38          0.51         5.29 o
  -9  12   5         55.28         59.42         5.00 o
  -8  12   5          2.22          0.24         2.42 o
  -7  12   5          4.00          2.26         2.15 o
  -6  12   5         88.81         98.14         3.80 o
  -5  12   5         67.16         57.04         2.55 o
  -4  12   5          0.10          1.75         1.37 o
  -3  12   5         51.71         51.32         2.37 o
  -2  12   5         83.71         69.87         2.65 o
  -1  12   5        118.03        119.00         3.94 o
   0  12   5        303.57        299.25         5.33 o
   1  12   5         46.15         48.31         2.91 o
   2  12   5         43.70         34.96         2.00 o
   3  12   5         88.64         74.70         3.70 o
   4  12   5        469.69        454.51         7.57 o
   5  12   5         21.79         20.11         1.70 o
   6  12   5        137.56        145.53         4.85 o
   7  12   5         24.49         20.45         2.75 o
   8  12   5        248.07        254.98         8.34 o
   9  12   5        164.60        186.91         9.28 o
  10  12   5         34.68         50.13         9.66 o
  -9  13   5          0.02         -1.95         3.66 o
  -8  13   5        133.39        135.18         8.05 o
  -7  13   5         70.47         84.64         4.19 o
  -6  13   5       1242.91       1211.99        16.86 o
  -5  13   5          5.16          5.60         1.99 o
  -4  13   5        745.14        735.97        10.29 o
  -3  13   5         22.72         18.41         1.92 o
  -2  13   5        166.10        159.58         5.76 o
  -1  13   5        523.89        526.21         7.94 o
   0  13   5        442.42        430.91         6.93 o
   1  13   5        230.39        227.05         5.46 o
   2  13   5        152.45        148.18         4.82 o
   3  13   5         42.68         54.84         2.77 o
   4  13   5         52.95         41.33         3.73 o
   5  13   5         15.04         12.15         1.65 o
   6  13   5         38.47         50.59         2.84 o
   7  13   5          2.55          5.31         2.69 o
   8  13   5         98.50         99.03         7.46 o
   9  13   5         40.45         49.66         5.75 o
  -9  14   5          0.01          0.43         3.28 o
  -8  14   5         21.43         22.51         6.90 o
  -7  14   5         34.63         40.95         4.71 o
  -6  14   5          5.43          6.84         2.23 o
  -5  14   5          1.49         -1.43         1.82 o
  -4  14   5         77.34         94.51         3.46 o
  -3  14   5        181.35        175.79         4.38 o
  -2  14   5        425.85        426.67         7.16 o
  -1  14   5        154.70        150.93         3.98 o
   0  14   5        128.00        124.05         3.67 o
   1  14   5        257.40        242.03         5.00 o
   2  14   5        401.13        383.90         8.33 o
   3  14   5          3.07          4.59         2.05 o
   4  14   5        461.85        441.17         9.13 o
   5  14   5         71.38         70.60         3.02 o
   6  14   5        914.00        927.31        13.98 o
   7  14   5          1.73          0.44         2.74 o
   8  14   5        675.13        697.26        19.30 o
   9  14   5         22.17          6.18         4.42 o
  -8  15   5        181.69        200.45        10.02 o
  -7  15   5         87.29         95.89         4.69 o
  -6  15   5         25.61         26.45         2.72 o
  -5  15   5          2.97         -0.66         2.28 o
  -4  15   5         93.80         80.55         3.61 o
  -3  15   5          0.17          2.67         1.76 o
  -2  15   5         26.83         24.24         2.18 o
  -1  15   5        136.36        135.65         3.95 o
   0  15   5        438.10        413.65         7.94 o
   1  15   5         11.02          5.17         2.07 o
   2  15   5        677.15        672.23        12.30 o
   3  15   5        117.50        100.52         7.30 o
   4  15   5         96.79         85.78         4.13 o
   5  15   5        296.04        311.69         6.31 o
   6  15   5         62.51         58.49         3.38 o
   7  15   5          0.23         -0.17         2.82 o
   8  15   5          0.23          0.50         3.91 o
  -8  16   5        331.50        367.32        13.75 o
  -7  16   5        177.00        163.58         8.23 o
  -6  16   5         15.11         16.56         2.70 o
  -5  16   5        967.20        992.19        16.72 o
  -4  16   5         15.69         16.98         3.08 o
  -3  16   5        627.87        616.62        10.48 o
  -2  16   5         27.23         19.98         2.48 o
  -1  16   5        285.85        267.07         6.29 o
   0  16   5        421.44        415.98         8.18 o
   1  16   5        125.47        131.23         5.04 o
   2  16   5          1.88          1.31         2.10 o
   3  16   5         73.80         75.93         4.07 o
   4  16   5         37.62         39.23         3.39 o
   5  16   5          4.14          4.77         2.25 o
   6  16   5         39.56         36.92         3.08 o
   7  16   5         47.58         64.74         4.83 o
   8  16   5        541.14        617.66        24.61 o
  -7  17   5         78.06         83.21         4.69 o
  -6  17   5         14.91         16.09         2.84 o
  -5  17   5          4.69          2.65         2.56 o
  -4  17   5        278.70        279.93         6.86 o
  -3  17   5        333.25        342.41         7.60 o
  -2  17   5          0.15         -0.23         1.96 o
  -1  17   5          3.98          5.08         2.16 o
   0  17   5         14.67         16.57         3.06 o
   1  17   5        174.69        181.84         6.02 o
   2  17   5        113.83        105.08         4.88 o
   3  17   5         23.96         30.83         3.21 o
   4  17   5         22.12         20.39         3.16 o
   5  17   5        366.02        356.36         7.89 o
   6  17   5          4.42          2.63         2.38 o
   7  17   5        422.51        453.98        12.09 o
  -7  18   5        240.77        284.91        15.45 o
  -6  18   5         82.59         74.99         4.27 o
  -5  18   5         79.78         76.61         5.64 o
  -4  18   5         22.46         25.80         2.91 o
  -3  18   5         94.02        115.60         6.28 o
  -2  18   5          0.62          0.63         2.13 o
  -1  18   5        770.12        740.08        15.67 o
   0  18   5        149.21        125.83         5.40 o
   1  18   5        658.01        641.72        12.70 o
   2  18   5        126.34        141.52         5.68 o
   3  18   5          8.27          3.88         2.61 o
   4  18   5        201.56        193.75         6.72 o
   5  18   5        182.68        202.09         6.12 o
   6  18   5         32.99         31.82         3.31 o
   7  18   5          6.39          4.98         3.60 o
  -6  19   5         25.91         20.50         3.26 o
  -5  19   5          1.02         -1.74         2.84 o
  -4  19   5         26.97         20.55         2.93 o
  -3  19   5         10.45         13.09         3.84 o
  -2  19   5        177.80        176.82         7.50 o
  -1  19   5        128.40        114.80         5.50 o
   0  19   5        103.86        108.80         5.34 o
   1  19   5         62.64         68.25         4.23 o
   2  19   5         23.31         26.49         3.93 o
   3  19   5         64.39         56.32         4.18 o
   4  19   5         36.75         26.50         3.49 o
   5  19   5         49.45         52.16         3.82 o
   6  19   5          1.09         -1.93         2.53 o
  -5  20   5         13.02         18.35         6.82 o
  -4  20   5          3.62          4.90         3.52 o
  -3  20   5          0.84         -0.82         2.71 o
  -2  20   5         10.50         12.42         3.12 o
  -1  20   5         14.37         16.86         3.21 o
   0  20   5         99.33         93.52         5.69 o
   1  20   5         56.42         60.79         4.25 o
   2  20   5        110.27        101.72         5.21 o
   3  20   5         39.76         45.98         3.96 o
   4  20   5        118.77        122.19         5.92 o
   5  20   5         28.61         29.51         3.43 o
  -4  21   5        211.76        238.88         9.29 o
  -3  21   5         29.10         27.18         6.57 o
  -2  21   5        230.77        237.70         7.86 o
  -1  21   5          0.08         -2.91         2.91 o
   0  21   5        319.68        321.13         9.13 o
   1  21   5          2.16         -0.13         2.93 o
   2  21   5         95.31         83.57         5.94 o
   3  21   5          1.65         -2.80         2.80 o
   4  21   5          8.68         10.66         3.97 o
  -2  22   5        153.59        158.34         6.88 o
  -1  22   5         74.82         68.89         5.06 o
   0  22   5          4.04         -0.56         3.07 o
   1  22   5         94.86         95.09         5.63 o
   2  22   5         74.11         75.05         4.94 o
 -10   0   6       1010.56        983.26        24.19 o
  -8   0   6        523.05        489.88        13.80 o
  -6   0   6       2616.94       2606.14        30.28 o
  -4   0   6        457.65        654.96         9.78 o
  -2   0   6        142.60        114.16         4.20 o
   0   0   6       3768.72       3861.85        69.92 o
   2   0   6       4068.37       4471.82        54.90 o
   4   0   6          4.01          4.98         1.40 o
   6   0   6        670.01        740.53        12.73 o
   8   0   6        330.06        308.60        14.72 o
  10   0   6         62.88         62.55         8.28 o
 -11   1   6        101.91        101.51         6.73 o
 -10   1   6        142.29        146.72         5.17 o
  -9   1   6        280.41        274.62         6.49 o
  -8   1   6        459.45        413.35         8.72 o
  -7   1   6        177.59        154.36         3.32 o
  -6   1   6        522.93        503.63         5.41 o
  -5   1   6         45.96         62.14         1.57 o
  -4   1   6       2221.06       2238.46        19.29 o
  -3   1   6       6547.27       7268.27        63.35 o
  -2   1   6       6249.90       6945.88        69.73 o
  -1   1   6        290.64        321.18        14.80 o
   0   1   6          1.23          3.04         0.82 o
   1   1   6        175.85        182.23         5.52 o
   2   1   6       2712.60       2964.42        28.08 o
   3   1   6          2.19          2.53         0.65 o
   4   1   6        695.43        722.96         8.57 o
   5   1   6         84.32         81.65         2.19 o
   6   1   6          1.09          1.61         0.94 o
   7   1   6        152.46        120.59         3.54 o
   8   1   6       1187.33       1048.66        31.73 o
   9   1   6        576.80        524.97        17.48 o
  10   1   6        123.30        134.34         8.29 o
  11   1   6         53.31         48.63         6.01 o
 -11   2   6        144.55        139.65         6.36 o
 -10   2   6          0.46         -2.50         2.75 o
  -9   2   6        599.91        558.67        14.84 o
  -8   2   6        245.57        241.11         6.63 o
  -7   2   6         39.03         25.72         1.62 o
  -6   2   6        621.65        591.12         6.48 o
  -5   2   6         59.40         46.40         1.66 o
  -4   2   6       2652.84       2677.47        22.81 o
  -3   2   6        209.94        194.25         3.00 o
  -2   2   6         26.66         32.88         2.91 o
  -1   2   6        859.16        911.47        11.15 o
   0   2   6        847.01        820.42        10.40 o
   1   2   6        366.38        391.28         5.00 o
   2   2   6          2.19         21.58         1.20 o
   3   2   6        151.49        150.16         2.37 o
   4   2   6        237.93        232.47         3.38 o
   5   2   6        298.31        299.20         4.49 o
   6   2   6         88.35         79.62         2.32 o
   7   2   6        327.74        278.22         6.12 o
   8   2   6        393.88        376.03         8.73 o
   9   2   6        748.07        689.65        18.05 o
  10   2   6        102.34         95.46         6.83 o
  11   2   6          0.56         -0.92         6.44 o
 -11   3   6          6.57          7.67         3.98 o
 -10   3   6         76.14         64.52         4.48 o
  -9   3   6        103.10         88.25         4.05 o
  -8   3   6        488.72        468.02         8.36 o
  -7   3   6        830.26        802.98         8.97 o
  -6   3   6        365.11        344.50         4.23 o
  -5   3   6       1582.54       1586.88        13.58 o
  -4   3   6       1599.89       1725.95        14.40 o
  -3   3   6          3.01         20.46         0.99 o
  -2   3   6          0.72          1.84         0.80 o
  -1   3   6       2498.48       2634.65        30.42 o
   0   3   6         26.09         41.93         1.68 o
   1   3   6       1707.96       1805.94        17.46 o
   2   3   6        194.01        231.21         3.21 o
   3   3   6       1059.89        982.40        11.06 o
   4   3   6        738.94        742.18         9.82 o
   5   3   6       1434.57       1401.02        17.11 o
   6   3   6        537.42        579.36        10.04 o
   7   3   6        883.40        911.70        13.64 o
   8   3   6        288.32        284.19         7.36 o
   9   3   6         35.45         29.89         6.90 o
  10   3   6         15.50         12.42         6.44 o
  11   3   6        331.51        331.60        18.86 o
 -11   4   6         19.83         23.44         4.42 o
 -10   4   6          3.55          3.03         3.43 o
  -9   4   6         36.09         35.28         3.25 o
  -8   4   6        816.37        782.49        11.87 o
  -7   4   6       1322.16       1266.15        13.78 o
  -6   4   6        701.93        686.19         8.17 o
  -5   4   6       2083.71       2152.10        18.96 o
  -4   4   6          0.08          1.59         0.79 o
  -3   4   6       2569.59       2509.46        21.50 o
  -2   4   6        553.95        583.04         6.70 o
  -1   4   6        499.16        604.76         7.25 o
   0   4   6       2639.86       3011.26        34.62 o
   1   4   6        431.40        510.26         5.70 o
   2   4   6        506.93        597.30         6.60 o
   3   4   6        762.34        738.09         8.75 o
   4   4   6         60.18         91.72         2.27 o
   5   4   6         11.08          4.03         1.12 o
   6   4   6        665.97        664.63         9.20 o
   7   4   6        902.86        898.17        15.54 o
   8   4   6         31.04         34.13         3.48 o
   9   4   6         20.63         24.84         6.44 o
  10   4   6         14.47          6.44         5.98 o
  11   4   6        270.68        298.02        17.48 o
 -11   5   6        206.61        225.28        12.65 o
 -10   5   6         93.86         79.05         6.99 o
  -9   5   6        546.83        542.61        13.72 o
  -8   5   6        158.53        162.00         4.47 o
  -7   5   6         85.98        100.84         2.86 o
  -6   5   6        114.12        118.89         2.90 o
  -5   5   6       1462.02       1411.02        13.01 o
  -4   5   6        149.91        194.81         2.95 o
  -3   5   6       1509.47       1518.01        14.49 o
  -2   5   6          1.94          7.03         1.29 o
  -1   5   6        652.81        776.17        11.50 o
   0   5   6         50.27         46.28         1.93 o
   1   5   6        178.87        176.91         3.50 o
   2   5   6        167.24        220.28         4.56 o
   3   5   6        945.39        903.88        10.56 o
   4   5   6         69.47         77.35         3.10 o
   5   5   6        513.41        485.14         9.45 o
   6   5   6       1435.41       1329.38        15.14 o
   7   5   6        416.93        367.66         7.95 o
   8   5   6          5.63         -0.80         2.37 o
   9   5   6        694.90        679.29        25.76 o
  10   5   6          1.31         -5.06         5.06 o
  11   5   6         81.11         97.04        11.50 o
 -11   6   6        246.39        256.40        12.31 o
 -10   6   6          0.14          1.27         4.06 o
  -9   6   6        270.14        277.96         8.65 o
  -8   6   6         14.98         15.02         2.18 o
  -7   6   6         19.37         18.14         1.67 o
  -6   6   6        560.81        587.60         7.52 o
  -5   6   6        824.85        793.65        12.33 o
  -4   6   6        676.81        704.07         7.24 o
  -3   6   6        253.16        235.28         3.26 o
  -2   6   6       1365.42       1496.36        14.50 o
  -1   6   6        119.68        105.37         4.59 o
   0   6   6         80.10         68.23         2.12 o
   1   6   6        266.37        342.21         5.55 o
   2   6   6       2431.91       2498.54        26.43 o
   3   6   6        599.31        596.58         7.63 o
   4   6   6        464.52        461.97         5.62 o
   5   6   6       3533.55       3680.22        38.28 o
   6   6   6        331.44        366.84         5.64 o
   7   6   6         82.93         80.88         3.35 o
   8   6   6          3.71         -1.09         2.54 o
   9   6   6        255.52        245.13        14.72 o
  10   6   6        313.15        328.38        17.48 o
  11   6   6         48.43         63.47        10.12 o
 -11   7   6          8.99          9.74         5.50 o
 -10   7   6          5.14          6.21         4.55 o
  -9   7   6         86.50         85.65         5.34 o
  -8   7   6         27.19         35.01         3.65 o
  -7   7   6        118.45        123.86         3.94 o
  -6   7   6        981.24        956.19        12.28 o
  -5   7   6         31.18         29.07         1.61 o
  -4   7   6        825.84        870.77         9.31 o
  -3   7   6        709.74        692.34         7.65 o
  -2   7   6        807.99        955.12         9.89 o
  -1   7   6        195.15        205.42         5.35 o
   0   7   6          1.14         -0.11         0.86 o
   1   7   6        252.11        285.20         4.60 o
   2   7   6        209.15        233.33         4.66 o
   3   7   6         18.57         19.31         1.64 o
   4   7   6         97.35        111.86         2.80 o
   5   7   6          4.18         -0.60         1.78 o
   6   7   6         89.09         76.84         3.09 o
   7   7   6        375.39        368.01         7.26 o
   8   7   6         29.46         33.76         3.17 o
   9   7   6         44.26         32.65         6.90 o
  10   7   6        135.90        149.93        12.88 o
  11   7   6          8.95         11.96         7.36 o
 -11   8   6         75.88         94.75         8.29 o
 -10   8   6        138.89        144.17         9.23 o
  -9   8   6          2.67          0.95         2.87 o
  -8   8   6        412.37        393.77         9.96 o
  -7   8   6          2.13          0.40         1.67 o
  -6   8   6          5.77          9.30         1.50 o
  -5   8   6         13.49          7.37         1.23 o
  -4   8   6       2898.78       2845.58        26.53 o
  -3   8   6       1577.32       1525.62        15.03 o
  -2   8   6          3.10          0.92         0.94 o
  -1   8   6         94.08        107.98         3.09 o
   0   8   6         96.59         85.85         3.16 o
   1   8   6        609.47        692.41         8.95 o
   2   8   6        752.21        676.82         7.79 o
   3   8   6         80.36         60.33         2.58 o
   4   8   6       3239.64       3106.51        32.70 o
   5   8   6         61.87         46.37         2.02 o
   6   8   6          1.66          0.84         1.48 o
   7   8   6         46.42         50.10         2.88 o
   8   8   6        349.34        355.49        13.34 o
   9   8   6          0.07         -0.13         3.53 o
  10   8   6        251.94        299.40        17.94 o
 -10   9   6        409.71        455.60        16.22 o
  -9   9   6          0.25          0.00         3.90 o
  -8   9   6         80.59         89.17         4.31 o
  -7   9   6          3.92          4.78         1.96 o
  -6   9   6         15.73         13.88         1.58 o
  -5   9   6         55.47         57.20         2.06 o
  -4   9   6       1616.65       1533.92        16.50 o
  -3   9   6        698.95        707.67         8.53 o
  -2   9   6        502.39        492.76         6.38 o
  -1   9   6        284.66        343.97         4.70 o
   0   9   6          7.59          7.11         1.31 o
   1   9   6        124.52        139.97         3.57 o
   2   9   6       1226.41       1176.21        12.59 o
   3   9   6        870.17        909.84        10.24 o
   4   9   6        187.44        197.02         6.69 o
   5   9   6       1465.20       1329.38        15.47 o
   6   9   6        348.17        384.88         6.86 o
   7   9   6         62.05         62.13         3.27 o
   8   9   6        198.43        196.75         8.48 o
   9   9   6          2.64          2.15         2.82 o
  10   9   6        295.50        328.84        18.40 o
 -10  10   6         10.97         17.40         5.68 o
  -9  10   6          0.37         -3.40         3.40 o
  -8  10   6        224.63        236.84         6.78 o
  -7  10   6        376.15        368.97         7.79 o
  -6  10   6        507.16        497.17         7.11 o
  -5  10   6         74.65         70.45         2.48 o
  -4  10   6          5.47          4.22         1.71 o
  -3  10   6        117.03         95.36         3.29 o
  -2  10   6        979.07        956.24        10.85 o
  -1  10   6         82.32         94.54         2.74 o
   0  10   6        125.11        110.77         3.99 o
   1  10   6        366.98        366.03         8.79 o
   2  10   6        393.03        386.80         5.66 o
   3  10   6          8.49         14.73         1.32 o
   4  10   6         14.19         12.82         1.40 o
   5  10   6         41.04         37.94         2.07 o
   6  10   6        603.64        623.50         9.69 o
   7  10   6         38.51         36.75         2.85 o
   8  10   6         54.70         53.51         4.12 o
   9  10   6        227.82        254.49         8.33 o
  10  10   6          8.82         -1.38         6.44 o
 -10  11   6        122.86        142.08         9.59 o
  -9  11   6         48.33         51.90         6.66 o
  -8  11   6        304.02        313.66         9.04 o
  -7  11   6        178.65        183.53         5.72 o
  -6  11   6         24.75         24.06         1.97 o
  -5  11   6        243.22        257.98         5.72 o
  -4  11   6        284.10        280.32         5.31 o
  -3  11   6         57.22         50.18         2.28 o
  -2  11   6       1808.33       1778.99        20.46 o
  -1  11   6       1005.38       1011.67        12.67 o
   0  11   6         73.55         70.08         3.80 o
   1  11   6       1455.33       1386.48        18.14 o
   2  11   6          1.47          4.75         1.17 o
   3  11   6        554.28        510.88        10.28 o
   4  11   6        121.98        114.46         3.03 o
   5  11   6        665.71        685.15         9.39 o
   6  11   6        215.62        226.50         5.34 o
   7  11   6        330.89        344.51         7.71 o
   8  11   6        182.54        192.62         7.13 o
   9  11   6          0.58         -1.57         3.40 o
  10  11   6         36.48         40.93         9.20 o
  -9  12   6         96.57        110.63         6.49 o
  -8  12   6         10.87          6.04         3.13 o
  -7  12   6          0.08          6.13         2.31 o
  -6  12   6         60.33         48.91         2.57 o
  -5  12   6          8.27          6.36         1.71 o
  -4  12   6        321.84        309.46         5.71 o
  -3  12   6        368.85        356.48         6.25 o
  -2  12   6        344.50        335.20         5.94 o
  -1  12   6        757.65        707.24         9.79 o
   0  12   6        863.46        848.78         9.98 o
   1  12   6       1723.23       1603.04        20.73 o
   2  12   6          8.02          8.91         1.42 o
   3  12   6        438.85        428.91         9.45 o
   4  12   6        682.31        618.31         8.05 o
   5  12   6         89.56         78.81         4.34 o
   6  12   6         31.10         31.33         2.79 o
   7  12   6        221.93        225.98         7.41 o
   8  12   6         15.61         16.61         4.31 o
   9  12   6        142.71        159.24        14.95 o
  -9  13   6         17.49         24.20         4.19 o
  -8  13   6        170.92        166.43         6.97 o
  -7  13   6        111.56        110.49         8.96 o
  -6  13   6         48.76         50.93         3.12 o
  -5  13   6       1049.73       1053.08        13.78 o
  -4  13   6        162.96        167.09         4.59 o
  -3  13   6        112.43        112.25         3.62 o
  -2  13   6        117.96        107.29         3.47 o
  -1  13   6        832.20        828.00        11.23 o
   0  13   6         35.68         40.21         2.27 o
   1  13   6        110.17        104.30         3.86 o
   2  13   6         88.15         87.32         4.68 o
   3  13   6        374.82        379.76         8.16 o
   4  13   6        410.87        402.98         6.94 o
   5  13   6         96.86        107.54         3.67 o
   6  13   6          6.12          7.04         2.39 o
   7  13   6        426.12        416.33        10.56 o
   8  13   6        242.07        257.33        10.67 o
   9  13   6         17.00         14.64         4.64 o
  -9  14   6         10.27          8.65         3.79 o
  -8  14   6         16.46         13.54         4.31 o
  -7  14   6        295.48        302.16         7.76 o
  -6  14   6          1.51          3.23         2.28 o
  -5  14   6         15.46         12.96         2.15 o
  -4  14   6         26.80         24.86         2.21 o
  -3  14   6        607.37        600.43        10.28 o
  -2  14   6        119.54        120.19         3.84 o
  -1  14   6         36.97         36.82         2.34 o
   0  14   6        316.71        311.39         7.71 o
   1  14   6        565.69        547.40         8.45 o
   2  14   6        138.03        133.77         4.88 o
   3  14   6        880.01        857.49        19.84 o
   4  14   6         67.18         55.49         3.04 o
   5  14   6        399.12        379.11         6.94 o
   6  14   6        128.90        138.83         7.43 o
   7  14   6         23.85         13.88         3.24 o
   8  14   6          2.02         -2.01         3.98 o
   9  14   6        119.40        114.45         8.05 o
  -8  15   6         17.07         14.75         4.85 o
  -7  15   6          6.26          3.73         2.70 o
  -6  15   6        267.32        284.60         6.92 o
  -5  15   6        378.55        387.95         8.90 o
  -4  15   6        107.60        105.48         4.56 o
  -3  15   6        396.45        406.16         7.32 o
  -2  15   6         20.10         20.51         2.15 o
  -1  15   6        358.44        333.65         6.33 o
   0  15   6        103.86        108.22         3.62 o
   1  15   6         86.23         77.71         4.28 o
   2  15   6         61.94         52.73         3.78 o
   3  15   6        427.04        433.42         9.31 o
   4  15   6        125.06        128.66         4.56 o
   5  15   6         11.02          3.94         1.95 o
   6  15   6         79.65         79.40         4.29 o
   7  15   6        103.29        118.78         6.80 o
   8  15   6         13.42         16.65         4.85 o
  -8  16   6         18.97         25.18         5.63 o
  -7  16   6        298.86        305.90         8.36 o
  -6  16   6        220.41        220.92         6.24 o
  -5  16   6        105.48         99.16         4.83 o
  -4  16   6       1112.55       1146.09        15.33 o
  -3  16   6         34.77         31.60         2.77 o
  -2  16   6         49.06         47.32         3.03 o
  -1  16   6        305.65        314.20         8.84 o
   0  16   6         78.35         83.25         4.83 o
   1  16   6        217.50        220.40         9.63 o
   2  16   6        542.28        523.88        12.15 o
   3  16   6          5.47          1.46         2.22 o
   4  16   6        790.52        801.73        12.96 o
   5  16   6          3.83          3.11         2.25 o
   6  16   6         49.09         49.40         5.84 o
   7  16   6          0.13         -0.18         2.96 o
   8  16   6         25.69         26.81         5.50 o
  -7  17   6         91.16         91.46         4.99 o
  -6  17   6         41.00         47.36         4.27 o
  -5  17   6        229.22        218.73         9.17 o
  -4  17   6         98.10        101.36         4.63 o
  -3  17   6        334.74        345.04         7.67 o
  -2  17   6         17.44         11.24         2.45 o
  -1  17   6         23.32         19.81         2.58 o
   0  17   6         29.02         25.32         2.78 o
   1  17   6         19.47         18.50         2.93 o
   2  17   6        291.42        283.62         7.69 o
   3  17   6        369.53        365.94         8.91 o
   4  17   6        572.54        603.26        10.98 o
   5  17   6         34.04         33.28         3.16 o
   6  17   6         84.05         83.95         4.74 o
   7  17   6         71.47         75.24         6.79 o
  -6  18   6         59.52         59.93         3.99 o
  -5  18   6        408.78        383.89         9.65 o
  -4  18   6        109.73        116.56         4.89 o
  -3  18   6         78.21         87.71         4.23 o
  -2  18   6        191.39        210.80         6.16 o
  -1  18   6         29.93         34.62         3.13 o
   0  18   6        221.37        220.48        10.55 o
   1  18   6         14.44         14.49         2.87 o
   2  18   6         89.80         97.23         5.44 o
   3  18   6        352.38        346.83         8.90 o
   4  18   6        202.84        192.52         6.00 o
   5  18   6         67.63         58.97         4.10 o
   6  18   6         86.05         97.85         5.21 o
  -6  19   6          0.07         -0.25         2.77 o
  -5  19   6        308.57        306.85         9.49 o
  -4  19   6        107.58        101.58         4.66 o
  -3  19   6        108.69        116.74         4.94 o
  -2  19   6        316.09        337.28         8.02 o
  -1  19   6         13.01          8.25         2.98 o
   0  19   6          3.93          2.67         2.58 o
   1  19   6         42.18         47.66         3.96 o
   2  19   6        370.79        387.31         9.77 o
   3  19   6         40.98         42.23         3.84 o
   4  19   6         21.92         29.74         3.20 o
   5  19   6        297.97        305.10         7.81 o
  -5  20   6          0.10         -2.80         2.80 o
  -4  20   6        149.89        153.23         6.54 o
  -3  20   6        131.53        119.77         5.69 o
  -2  20   6         98.64        100.51         5.28 o
  -1  20   6          0.64         -2.61         2.61 o
   0  20   6          0.03          0.39         2.79 o
   1  20   6         92.99         95.17         5.16 o
   2  20   6         21.54         26.73         4.23 o
   3  20   6        124.46        115.24         5.85 o
   4  20   6          6.07          6.13         2.74 o
   5  20   6          0.42          3.68         5.98 o
  -3  21   6        276.73        292.30         8.84 o
  -2  21   6         23.55         31.08         3.90 o
  -1  21   6        278.21        299.90         8.90 o
   0  21   6          3.31          1.41         2.95 o
   1  21   6          9.83          9.60         3.21 o
   2  21   6          4.01         -0.18         2.89 o
   3  21   6        222.06        239.81         8.22 o
  -1  22   6          0.07         -1.98         3.00 o
   0  22   6        158.69        174.18         7.30 o
   1  22   6         19.81         15.60         3.61 o
 -11   0   7         80.20         74.05         6.99 o
  -9   0   7        197.44        202.99         9.36 o
  -7   0   7         46.60         60.37         3.03 o
  -5   0   7        652.24        546.77         7.96 o
  -3   0   7         96.80        155.20         3.52 o
  -1   0   7        552.76        676.99        14.31 o
   1   0   7        815.45       1034.64        16.51 o
   3   0   7       3545.39       3654.69        45.45 o
   5   0   7        761.78        695.15        12.21 o
   7   0   7       1378.20       1308.41        26.17 o
   9   0   7        727.10        699.99        25.76 o
  11   0   7        173.59        176.15        14.26 o
 -11   1   7         13.49         10.93         3.56 o
 -10   1   7         36.10         32.16         3.17 o
  -9   1   7        122.77        114.01         4.79 o
  -8   1   7         83.03         67.50         3.70 o
  -7   1   7        576.13        628.40         8.79 o
  -6   1   7         18.58         21.96         1.31 o
  -5   1   7       2163.20       2261.83        19.75 o
  -4   1   7          0.58          0.57         0.73 o
  -3   1   7        143.49        188.72         3.02 o
  -2   1   7        166.11        215.49         5.18 o
  -1   1   7       2186.78       2426.35        31.96 o
   0   1   7        504.18        600.64        10.07 o
   1   1   7          1.90         18.88         1.27 o
   2   1   7       2634.03       2948.57        40.44 o
   3   1   7       1008.89       1251.91        11.77 o
   4   1   7        329.17        329.24         7.97 o
   5   1   7         53.49         72.44         2.21 o
   6   1   7        203.26        180.27         6.92 o
   7   1   7        749.76        638.18        14.34 o
   8   1   7        195.96        189.57         8.04 o
   9   1   7        272.39        262.14        10.24 o
  10   1   7        169.39        174.92        13.80 o
  11   1   7        273.69        270.14        12.03 o
 -11   2   7        335.92        336.01         9.33 o
 -10   2   7        224.96        216.58         6.32 o
  -9   2   7         82.23         72.02         3.68 o
  -8   2   7         18.02         26.27         2.56 o
  -7   2   7          1.60         -1.08         1.55 o
  -6   2   7          6.19          8.32         1.02 o
  -5   2   7       1106.66       1084.07        11.10 o
  -4   2   7         68.26         70.91         1.86 o
  -3   2   7         32.53         16.14         2.65 o
  -2   2   7        818.92        908.84        23.17 o
  -1   2   7          5.96          3.66         0.98 o
   0   2   7        897.89        923.85        11.80 o
   1   2   7        191.30        191.54         4.25 o
   2   2   7       1763.12       2000.08        24.28 o
   3   2   7        180.43        183.39         6.24 o
   4   2   7       2346.94       2395.35        25.31 o
   5   2   7        467.63        458.62         6.26 o
   6   2   7        118.42        110.19         3.98 o
   7   2   7       1752.81       1585.14        21.90 o
   8   2   7        222.23        201.05         6.16 o
   9   2   7          2.84         -0.64         3.40 o
  10   2   7        156.52        142.83         8.44 o
  11   2   7         65.72         53.35         9.20 o
 -11   3   7        366.24        366.78        11.67 o
 -10   3   7         13.97         10.10         2.70 o
  -9   3   7         28.78         26.17         2.79 o
  -8   3   7         96.41        111.82         4.18 o
  -7   3   7        796.45        811.59        10.02 o
  -6   3   7          0.01         -0.98         0.98 o
  -5   3   7         18.45          3.41         0.89 o
  -4   3   7        121.58        125.16         2.37 o
  -3   3   7          0.12          4.05         0.91 o
  -2   3   7        350.09        449.25         5.89 o
  -1   3   7       2718.32       3055.32        35.23 o
   0   3   7          3.61         11.68         0.71 o
   1   3   7       1160.61       1238.52        14.67 o
   2   3   7          0.24          6.53         0.92 o
   3   3   7         50.52         58.09         1.93 o
   4   3   7       2234.31       2224.32        23.65 o
   5   3   7        876.18        772.95        10.41 o
   6   3   7       1651.53       1605.24        19.58 o
   7   3   7        727.79        662.18        12.34 o
   8   3   7        372.46        389.33        21.62 o
   9   3   7          7.05          3.22         5.06 o
  10   3   7         20.83         28.51         7.36 o
  11   3   7         14.87         12.88         7.36 o
 -11   4   7         19.29         16.50         4.41 o
 -10   4   7          2.09          0.93         3.27 o
  -9   4   7        122.23        118.97         5.44 o
  -8   4   7        263.72        271.19         5.92 o
  -7   4   7         10.47         16.87         1.57 o
  -6   4   7       1017.07       1095.47        11.42 o
  -5   4   7         47.07         54.04         1.78 o
  -4   4   7       4218.04       4315.40        36.27 o
  -3   4   7        429.73        492.80         6.17 o
  -2   4   7        982.80       1039.91        12.23 o
  -1   4   7         65.84         55.35         2.16 o
   0   4   7          6.31         15.96         1.27 o
   1   4   7        274.53        290.24         3.96 o
   2   4   7       1022.76       1215.73        12.70 o
   3   4   7         68.85         78.61         2.29 o
   4   4   7         58.97         50.01         1.96 o
   5   4   7         55.68         52.98         5.33 o
   6   4   7        101.08         64.87         4.19 o
   7   4   7          5.99          5.34         1.87 o
   8   4   7          1.64         -1.47         4.14 o
   9   4   7          1.53         -4.60         4.60 o
  10   4   7         18.49         26.67         7.36 o
  11   4   7         46.04         37.25         7.82 o
 -11   5   7         77.04         52.14         6.81 o
 -10   5   7        198.81        192.95         8.15 o
  -9   5   7          0.28         -0.51         2.33 o
  -8   5   7          0.47          1.70         1.76 o
  -7   5   7         69.24         82.02         2.69 o
  -6   5   7        606.25        561.80         6.88 o
  -5   5   7       1018.35        954.12         9.49 o
  -4   5   7        160.55        147.94         2.61 o
  -3   5   7         53.90         48.76         1.69 o
  -2   5   7       2989.17       3104.99        30.04 o
  -1   5   7        246.51        321.42        11.00 o
   0   5   7        402.22        551.95        15.83 o
   1   5   7         21.85         45.86         2.12 o
   2   5   7        326.11        338.34         5.32 o
   3   5   7          2.62          1.84         0.94 o
   4   5   7       1277.75       1261.11        20.60 o
   5   5   7          5.31          2.08         1.21 o
   6   5   7       2787.84       2542.83        30.14 o
   7   5   7        597.11        604.96        11.66 o
   8   5   7         10.68          7.96         2.98 o
   9   5   7        138.53        146.71        11.04 o
  10   5   7         19.63         18.86         6.90 o
  11   5   7         11.04         -4.60         5.98 o
 -11   6   7        113.32        106.36         8.58 o
 -10   6   7        685.16        672.87        19.62 o
  -9   6   7         44.43         39.84         3.64 o
  -8   6   7        678.60        664.25        10.59 o
  -7   6   7         28.39         28.78         2.68 o
  -6   6   7        697.53        677.84         8.46 o
  -5   6   7        108.70        129.25         2.63 o
  -4   6   7       1570.39       1484.67        13.68 o
  -3   6   7        359.19        341.07         4.48 o
  -2   6   7        345.24        292.60         4.23 o
  -1   6   7        113.69         90.65         2.70 o
   0   6   7        123.49        153.33         3.45 o
   1   6   7        275.79        332.96         5.59 o
   2   6   7          5.92          6.58         1.07 o
   3   6   7         85.30         80.27         3.91 o
   4   6   7         16.62         27.92         1.78 o
   5   6   7       4684.36       4595.71        52.53 o
   6   6   7       1062.63        939.18        12.70 o
   7   6   7        229.93        234.39         6.33 o
   8   6   7         33.72         37.42         3.98 o
   9   6   7         74.54         74.51         8.28 o
  10   6   7         70.63         65.31         9.20 o
  11   6   7        207.68        194.54        15.18 o
 -11   7   7          0.09          5.83         5.03 o
 -10   7   7         12.10          7.12         4.97 o
  -9   7   7        340.91        333.57        10.44 o
  -8   7   7        442.77        447.40         9.27 o
  -7   7   7         35.53         27.42         2.20 o
  -6   7   7         36.52         23.08         1.74 o
  -5   7   7       1489.29       1509.46        18.47 o
  -4   7   7         75.33         71.01         2.33 o
  -3   7   7       1437.97       1504.84        15.88 o
  -2   7   7        322.06        296.14         4.19 o
  -1   7   7         25.89         36.37         1.82 o
   0   7   7         91.88         96.81         2.91 o
   1   7   7        315.75        339.10         5.80 o
   2   7   7         40.16         34.12         1.61 o
   3   7   7         11.28         11.36         1.44 o
   4   7   7        272.12        307.97         6.48 o
   5   7   7        527.59        493.83        13.81 o
   6   7   7        256.70        246.40         9.99 o
   7   7   7         28.09         21.93         3.22 o
   8   7   7         15.38          6.68         2.98 o
   9   7   7         20.15         34.03         7.36 o
  10   7   7         79.99         86.00         9.66 o
 -10   8   7         56.06         54.32         6.61 o
  -9   8   7         72.41         69.00         5.10 o
  -8   8   7        150.09        150.79         5.34 o
  -7   8   7        169.47        165.71         4.49 o
  -6   8   7        229.08        203.16         4.40 o
  -5   8   7        149.95        156.34         3.45 o
  -4   8   7        118.01         94.64         2.66 o
  -3   8   7        611.50        620.49        12.39 o
  -2   8   7         54.71         39.44         2.50 o
  -1   8   7         84.69         64.27         2.42 o
   0   8   7        366.90        334.17         6.14 o
   1   8   7         18.82         17.68         1.40 o
   2   8   7        194.66        204.00         8.07 o
   3   8   7       3003.59       2980.49        31.78 o
   4   8   7          2.75         -0.88         1.23 o
   5   8   7       1149.39       1102.99        13.19 o
   6   8   7         13.91          7.12         1.72 o
   7   8   7        439.09        442.55        12.38 o
   8   8   7         15.41         16.61         3.65 o
   9   8   7        151.29        167.41        12.42 o
  10   8   7         80.85         61.17         8.74 o
 -10   9   7         43.71         39.24         6.15 o
  -9   9   7        571.72        564.68        13.73 o
  -8   9   7          1.51          1.05         2.31 o
  -7   9   7        583.80        595.21         9.77 o
  -6   9   7         80.87         85.78         3.09 o
  -5   9   7        923.61        920.44        10.92 o
  -4   9   7        869.11        852.98        10.48 o
  -3   9   7       1732.40       1628.79        16.20 o
  -2   9   7        663.86        622.95         7.31 o
  -1   9   7        171.52        182.30         4.23 o
   0   9   7        336.50        310.61        10.25 o
   1   9   7          0.16          2.59         1.35 o
   2   9   7        102.93        115.20         3.19 o
   3   9   7       1098.05       1090.16        13.22 o
   4   9   7        938.22        951.87        11.56 o
   5   9   7          0.11          4.13         1.35 o
   6   9   7         98.44         91.66         3.48 o
   7   9   7          5.02          6.66         2.09 o
   8   9   7          0.49         -2.54         2.54 o
   9   9   7         28.63         26.89         4.31 o
  10   9   7         21.17         23.92         7.82 o
 -10  10   7        114.72        107.58        13.57 o
  -9  10   7         15.25         18.40         4.88 o
  -8  10   7          1.02         -0.83         2.77 o
  -7  10   7        294.23        308.61         8.96 o
  -6  10   7        302.31        318.36         6.03 o
  -5  10   7        316.76        318.20         4.95 o
  -4  10   7        152.41        152.35         3.58 o
  -3  10   7         76.24         98.79         3.67 o
  -2  10   7        616.50        575.53         6.94 o
  -1  10   7       1124.13       1098.65        12.56 o
   0  10   7         55.52         48.53         2.26 o
   1  10   7        763.37        754.60        10.51 o
   2  10   7          2.58          3.96         1.43 o
   3  10   7          7.67          3.04         1.02 o
   4  10   7        247.58        219.22         4.49 o
   5  10   7        342.83        355.02         5.89 o
   6  10   7          8.10         12.84         3.17 o
   7  10   7        151.76        142.75         6.70 o
   8  10   7        130.49        134.82         7.27 o
   9  10   7         21.52         20.82         4.19 o
  10  10   7        133.81        144.41        13.34 o
 -10  11   7         45.48         47.82         6.61 o
  -9  11   7        170.99        160.15        12.42 o
  -8  11   7         11.17         10.94         3.28 o
  -7  11   7        284.24        297.41         7.12 o
  -6  11   7        538.48        521.52         9.15 o
  -5  11   7        498.85        455.70         6.79 o
  -4  11   7         54.68         43.30         2.14 o
  -3  11   7          4.23          1.06         1.31 o
  -2  11   7        187.48        196.77         9.06 o
  -1  11   7       2467.91       2347.95        24.00 o
   0  11   7         52.87         44.74         2.46 o
   1  11   7        124.05        118.37         4.74 o
   2  11   7       2023.96       1964.92        22.52 o
   3  11   7        398.79        394.35         9.12 o
   4  11   7        606.70        579.77        11.06 o
   5  11   7         76.74         70.19         3.08 o
   6  11   7        691.29        686.15        12.01 o
   7  11   7         16.64         17.24         3.01 o
   8  11   7        496.27        501.72        14.92 o
   9  11   7          1.67         -0.71         3.53 o
  -9  12   7         30.36         26.52         4.17 o
  -8  12   7        605.03        606.32        13.85 o
  -7  12   7        128.10        131.18         5.06 o
  -6  12   7        813.38        806.24        10.58 o
  -5  12   7        102.21        101.01         3.31 o
  -4  12   7         83.09         75.35         3.80 o
  -3  12   7         16.90         21.03         2.01 o
  -2  12   7        174.34        164.33         4.12 o
  -1  12   7        457.05        409.89         6.82 o
   0  12   7         11.40          3.70         1.89 o
   1  12   7        562.75        534.46        10.58 o
   2  12   7        369.80        358.14         6.32 o
   3  12   7        238.13        217.52         4.75 o
   4  12   7        298.11        268.20        11.68 o
   5  12   7          7.69          4.57         1.84 o
   6  12   7        288.76        297.72         7.17 o
   7  12   7         13.99         13.26         3.01 o
   8  12   7        152.44        144.90         8.51 o
   9  12   7          9.62         11.10         7.59 o
  -9  13   7         31.11         32.95         4.81 o
  -8  13   7         10.89         11.28         3.50 o
  -7  13   7         20.28         22.98         2.95 o
  -6  13   7         84.87         99.09         3.50 o
  -5  13   7        142.07        131.39         3.82 o
  -4  13   7        198.66        211.19         4.92 o
  -3  13   7         97.17         95.33         3.46 o
  -2  13   7        224.78        235.65         5.13 o
  -1  13   7       1358.54       1314.01        16.30 o
   0  13   7        778.24        750.25        10.51 o
   1  13   7        248.81        234.20         7.92 o
   2  13   7         89.26         88.04         3.31 o
   3  13   7        192.97        179.96         4.89 o
   4  13   7        635.39        664.14         9.76 o
   5  13   7          1.45          1.43         1.82 o
   6  13   7        226.71        241.50         6.70 o
   7  13   7        136.91        145.95         6.33 o
   8  13   7        133.46        144.65         8.58 o
   9  13   7          1.94          1.15         4.83 o
  -8  14   7          3.91          1.17         3.34 o
  -7  14   7         43.45         40.57         4.91 o
  -6  14   7       1004.15       1051.06        14.17 o
  -5  14   7        107.11         97.82         3.83 o
  -4  14   7         96.44         81.11         3.43 o
  -3  14   7         74.58         66.42         3.33 o
  -2  14   7        314.51        306.39         6.09 o
  -1  14   7         13.53         11.10         1.90 o
   0  14   7         84.16         77.00         3.50 o
   1  14   7        722.43        698.97        11.27 o
   2  14   7        124.38        126.55         4.35 o
   3  14   7        270.80        274.79         6.46 o
   4  14   7          0.69          1.54         1.68 o
   5  14   7         81.92         79.22         3.60 o
   6  14   7         12.56         12.24         2.62 o
   7  14   7        130.30        148.92         6.60 o
   8  14   7         40.44         33.18         5.75 o
  -8  15   7          0.05         -2.58         5.98 o
  -7  15   7         78.29         72.10         4.32 o
  -6  15   7          0.29          1.85         2.02 o
  -5  15   7        138.23        138.37         4.58 o
  -4  15   7          0.85          0.80         1.83 o
  -3  15   7        506.76        489.23         8.43 o
  -2  15   7         39.07         43.44         2.68 o
  -1  15   7        125.72        118.50         3.92 o
   0  15   7         72.03         62.40         2.95 o
   1  15   7        262.28        234.11         5.88 o
   2  15   7        114.99        123.06         4.99 o
   3  15   7         85.57         71.00         4.98 o
   4  15   7         12.54         16.05         2.18 o
   5  15   7         19.32         20.48         2.59 o
   6  15   7         16.76         14.16         2.95 o
   7  15   7         50.49         53.83         4.47 o
   8  15   7         44.30         47.83         6.15 o
  -7  16   7         36.33         43.69         3.92 o
  -6  16   7        115.19        113.12         4.45 o
  -5  16   7          7.04          7.75         2.41 o
  -4  16   7         31.52         36.75         2.89 o
  -3  16   7        458.23        442.37         8.79 o
  -2  16   7        299.94        315.35         7.15 o
  -1  16   7         21.78         22.11         2.54 o
   0  16   7        199.71        186.47         6.05 o
   1  16   7         81.20         76.88         3.73 o
   2  16   7         78.65         77.09         5.51 o
   3  16   7        604.99        598.72        10.65 o
   4  16   7         23.06         21.27         3.26 o
   5  16   7        719.43        740.02        13.85 o
   6  16   7         90.64         90.80         4.76 o
   7  16   7          6.52          3.07         3.23 o
  -7  17   7        166.17        197.32         7.05 o
  -6  17   7         93.15        103.08         4.29 o
  -5  17   7        383.57        396.26         9.65 o
  -4  17   7        162.75        168.51         6.32 o
  -3  17   7          9.72         11.08         2.58 o
  -2  17   7         52.33         52.78         3.42 o
  -1  17   7         28.77         25.81         2.75 o
   0  17   7         30.98         29.02         2.94 o
   1  17   7          1.54         -0.29         2.47 o
   2  17   7         12.03         16.55         2.87 o
   3  17   7         67.43         61.63         3.62 o
   4  17   7        119.25        130.07         5.10 o
   5  17   7          5.67          2.60         2.42 o
   6  17   7         44.41         37.17         3.72 o
   7  17   7         17.63         12.19         3.85 o
  -6  18   7          6.79          3.67         2.45 o
  -5  18   7         15.68         13.11         3.16 o
  -4  18   7        242.22        257.89         6.93 o
  -3  18   7          1.22         -1.35         2.26 o
  -2  18   7         52.02         45.36         4.03 o
  -1  18   7         40.66         43.08         3.32 o
   0  18   7         23.51         23.88         2.96 o
   1  18   7        159.32        162.40         7.30 o
   2  18   7         66.53         68.71         5.84 o
   3  18   7          6.56          4.23         2.34 o
   4  18   7         11.40          9.82         2.85 o
   5  18   7        295.00        297.92         7.65 o
   6  18   7         18.52         14.88         3.52 o
  -5  19   7         10.48          9.83         2.96 o
  -4  19   7          4.25          8.81         2.73 o
  -3  19   7        161.19        176.10         6.08 o
  -2  19   7         76.69         79.56         5.06 o
  -1  19   7        281.22        289.35         7.52 o
   0  19   7         51.14         42.10         3.85 o
   1  19   7         89.68         84.13         4.82 o
   2  19   7        184.51        216.24         7.35 o
   3  19   7          3.67         -0.27         2.53 o
   4  19   7        179.94        182.05         6.12 o
   5  19   7        127.78        123.47         5.68 o
  -4  20   7         57.62         57.34         4.57 o
  -3  20   7        107.62        105.19         4.93 o
  -2  20   7        162.68        166.96         6.07 o
  -1  20   7          0.35         -1.14         2.75 o
   0  20   7         18.04         21.48         3.49 o
   1  20   7         73.35         68.04         4.64 o
   2  20   7          3.63          0.15         2.86 o
   3  20   7         64.52         72.86         4.23 o
   4  20   7         23.13         26.90         3.33 o
  -3  21   7         17.96         12.66         3.79 o
  -2  21   7         42.99         45.75         4.24 o
  -1  21   7         10.25          8.08         3.33 o
   0  21   7        389.89        422.91        10.80 o
   1  21   7         57.72         61.46         6.70 o
   2  21   7         49.20         43.96         4.30 o
 -10   0   8         21.54         34.11         4.03 o
  -8   0   8        103.08         92.93         6.15 o
  -6   0   8        510.16        458.39         7.32 o
  -4   0   8         19.02         30.48         1.99 o
  -2   0   8        452.85        475.78         8.19 o
   0   0   8        828.05        770.58        16.26 o
   2   0   8         73.85         87.91         3.27 o
   4   0   8       1661.34       1739.16        22.75 o
   6   0   8          7.72          6.69         1.72 o
   8   0   8        279.70        291.14         8.95 o
  10   0   8        896.91        869.23        31.27 o
 -11   1   8        241.93        240.52         8.24 o
 -10   1   8         96.38        108.92         4.73 o
  -9   1   8         28.54         23.83         2.76 o
  -8   1   8        568.38        486.67         9.72 o
  -7   1   8         33.92         21.38         1.63 o
  -6   1   8       1762.38       1598.35        14.00 o
  -5   1   8        318.06        327.50         4.21 o
  -4   1   8       1997.21       1996.52        18.67 o
  -3   1   8         31.55         20.63         1.52 o
  -2   1   8        117.40         82.18         2.29 o
  -1   1   8        219.06        228.17         7.59 o
   0   1   8        132.19        142.97         4.56 o
   1   1   8        128.14        132.52         4.13 o
   2   1   8        769.29        813.16         8.75 o
   3   1   8        536.51        639.14         7.16 o
   4   1   8          0.32          4.42         1.35 o
   5   1   8         11.23          8.80         1.21 o
   6   1   8          2.43          0.31         1.10 o
   7   1   8         37.83         35.49         4.12 o
   8   1   8         11.84          5.20         1.78 o
   9   1   8          8.84          3.91         3.58 o
  10   1   8         52.94         51.24         6.01 o
  11   1   8         50.98         54.73         9.20 o
 -11   2   8        595.13        587.25        12.88 o
 -10   2   8         54.69         54.58         3.67 o
  -9   2   8        755.77        716.89        11.72 o
  -8   2   8          4.43          3.83         2.08 o
  -7   2   8        657.73        581.18         6.88 o
  -6   2   8        352.88        315.75         4.39 o
  -5   2   8       1343.42       1283.43        12.02 o
  -4   2   8        209.51        218.83         3.15 o
  -3   2   8       2288.29       2306.62        22.98 o
  -2   2   8       1912.28       2141.64        22.79 o
  -1   2   8         52.28         64.20         2.30 o
   0   2   8       2051.22       2259.49        49.94 o
   1   2   8        139.27        170.63         4.92 o
   2   2   8        364.69        396.45         5.34 o
   3   2   8         25.03         24.97         1.42 o
   4   2   8         49.09         69.94         1.78 o
   5   2   8        275.62        299.87         7.96 o
   6   2   8          4.44          7.30         1.26 o
   7   2   8        136.22        111.29         3.94 o
   8   2   8        765.49        729.58        11.78 o
   9   2   8        110.07        110.88         7.13 o
  10   2   8          6.99          0.00         5.52 o
  11   2   8        229.78        235.48        16.10 o
 -11   3   8        156.89        182.02         8.64 o
 -10   3   8         16.50         13.03         3.18 o
  -9   3   8         12.96         16.69         2.73 o
  -8   3   8         34.45         32.08         2.30 o
  -7   3   8          0.01          1.39         1.30 o
  -6   3   8       1781.24       1796.68        16.43 o
  -5   3   8        136.92        131.25         6.13 o
  -4   3   8         60.54         58.08         2.63 o
  -3   3   8        213.32        261.97         3.52 o
  -2   3   8        200.18        173.22         3.61 o
  -1   3   8        261.65        303.73        10.41 o
   0   3   8        671.60        719.50        17.13 o
   1   3   8        114.70        126.29         2.73 o
   2   3   8          1.23          1.72         0.86 o
   3   3   8        126.82        110.18         2.59 o
   4   3   8         41.27         45.89         1.50 o
   5   3   8        518.12        569.27         8.27 o
   6   3   8         42.24         34.75         1.86 o
   7   3   8         33.09         50.34         3.01 o
   8   3   8         25.27         20.53         3.31 o
   9   3   8        241.15        238.69        14.26 o
  10   3   8        149.97        168.33        12.42 o
  11   3   8         80.54         72.67        10.12 o
 -11   4   8          0.61          2.22         3.87 o
 -10   4   8         28.46         28.32         3.58 o
  -9   4   8         12.38         13.57         2.85 o
  -8   4   8          1.48          0.57         2.08 o
  -7   4   8       2912.48       2699.97        28.45 o
  -6   4   8         54.67         46.43         1.96 o
  -5   4   8        461.82        428.87         5.20 o
  -4   4   8         57.18         53.78         1.88 o
  -3   4   8        857.00        839.19         8.31 o
  -2   4   8       1163.19       1239.03        14.01 o
  -1   4   8         30.46         41.24         1.93 o
   0   4   8       1884.95       2182.00        23.24 o
   1   4   8       1354.35       1335.33        13.48 o
   2   4   8        159.70        173.42         3.23 o
   3   4   8        217.79        191.89         3.46 o
   4   4   8         37.55         42.53         3.42 o
   5   4   8        807.59        746.58        10.36 o
   6   4   8          2.45          0.23         1.33 o
   7   4   8        342.02        351.24         8.11 o
   8   4   8         55.54         55.50         4.42 o
   9   4   8          5.91          4.60         5.52 o
  10   4   8         28.72         24.84         6.90 o
  11   4   8         15.01          6.90         6.44 o
 -11   5   8         54.78         58.19         7.07 o
 -10   5   8        207.48        199.49        15.53 o
  -9   5   8         20.67         23.73         3.16 o
  -8   5   8         55.11         44.58         2.87 o
  -7   5   8         92.17         70.53         2.83 o
  -6   5   8        197.97        176.31         3.53 o
  -5   5   8         27.86         50.67         2.30 o
  -4   5   8        164.50        147.33         4.49 o
  -3   5   8       1026.54       1044.43        10.72 o
  -2   5   8        313.59        330.53         5.07 o
  -1   5   8        175.23        220.15         3.58 o
   0   5   8         53.20         36.34         1.79 o
   1   5   8       1205.55       1265.15        14.21 o
   2   5   8        152.98        153.24         3.21 o
   3   5   8          4.01          5.61         1.28 o
   4   5   8          0.19         -0.50         1.09 o
   5   5   8        668.52        640.98         9.34 o
   6   5   8          1.16         -0.47         1.23 o
   7   5   8        450.08        457.77         9.80 o
   8   5   8        116.99        106.65         6.08 o
   9   5   8        264.06        246.51        14.72 o
  10   5   8         37.08         50.13         8.28 o
  11   5   8         47.06         43.69         9.20 o
 -11   6   8         25.04         16.43         5.68 o
 -10   6   8         94.03        123.87         8.58 o
  -9   6   8         48.72         50.34         3.92 o
  -8   6   8         75.66         80.31         3.94 o
  -7   6   8        502.00        495.25         7.82 o
  -6   6   8         56.04         57.12         3.12 o
  -5   6   8        400.59        423.62         5.35 o
  -4   6   8        602.23        603.02         6.64 o
  -3   6   8       1454.64       1445.91        14.21 o
  -2   6   8        130.56        140.15         2.92 o
  -1   6   8         11.33         16.82         1.87 o
   0   6   8         15.27         25.64         1.68 o
   1   6   8       1068.21       1076.48        16.60 o
   2   6   8        622.25        631.46         8.91 o
   3   6   8        170.54        130.36         3.06 o
   4   6   8         65.97         49.61         4.07 o
   5   6   8        162.63        149.33         3.82 o
   6   6   8        110.39        146.77         4.55 o
   7   6   8         38.40         34.20         2.82 o
   8   6   8          1.80          5.76         3.08 o
   9   6   8          9.34          1.38         5.52 o
  10   6   8         34.87         45.07         8.28 o
 -10   7   8         25.78         16.64         5.30 o
  -9   7   8         68.36         65.55         4.96 o
  -8   7   8        598.42        584.01        11.12 o
  -7   7   8         35.90         49.37         2.61 o
  -6   7   8        283.29        240.30         4.51 o
  -5   7   8       1557.17       1492.72        14.11 o
  -4   7   8        731.58        778.12         8.14 o
  -3   7   8         51.28         48.55         1.92 o
  -2   7   8        311.89        270.43         4.77 o
  -1   7   8        131.01        146.26         3.95 o
   0   7   8         23.13         21.30         1.68 o
   1   7   8          6.58          9.67         1.44 o
   2   7   8        282.72        314.19         6.97 o
   3   7   8         58.42         54.87         3.19 o
   4   7   8        491.21        457.76         6.75 o
   5   7   8         36.77         35.94         2.17 o
   6   7   8          0.72         -0.12         1.52 o
   7   7   8         89.55         96.85         4.47 o
   8   7   8         20.48         14.47         3.53 o
   9   7   8        230.15        211.56        13.34 o
  10   7   8         32.49         33.11         7.82 o
 -10   8   8        162.25        157.48         9.74 o
  -9   8   8         56.81         60.16         4.99 o
  -8   8   8          3.78          9.12         2.64 o
  -7   8   8         19.44         21.67         2.38 o
  -6   8   8         50.62         35.57         2.33 o
  -5   8   8         45.26         31.50         1.72 o
  -4   8   8        460.67        409.82         7.86 o
  -3   8   8       1451.97       1394.81        15.11 o
  -2   8   8        950.17        965.07        18.14 o
  -1   8   8         12.04          6.91         1.56 o
   0   8   8        591.08        569.84         8.68 o
   1   8   8         52.08         50.06         2.29 o
   2   8   8        311.05        317.27         5.24 o
   3   8   8        161.19        163.04         6.07 o
   4   8   8        496.73        473.38         7.00 o
   5   8   8         40.56         28.95         2.39 o
   6   8   8        253.69        261.69         6.14 o
   7   8   8          1.41          0.58         2.09 o
   8   8   8        214.06        237.13         9.04 o
   9   8   8        271.99        286.56        10.39 o
  10   8   8        140.68        144.87        12.88 o
 -10   9   8        108.08        119.22        11.73 o
  -9   9   8         77.77         83.55         6.47 o
  -8   9   8        814.65        810.42        16.08 o
  -7   9   8         56.74         56.26         3.11 o
  -6   9   8        397.51        429.30         7.12 o
  -5   9   8        107.42         95.83         2.95 o
  -4   9   8        342.73        364.76         9.73 o
  -3   9   8        461.11        480.07         6.64 o
  -2   9   8         54.93         57.46         2.24 o
  -1   9   8          0.01         -0.81         1.21 o
   0   9   8         89.38         75.05         2.69 o
   1   9   8        124.54        126.50         3.70 o
   2   9   8       2579.43       2506.83        30.34 o
   3   9   8        885.94        844.38        10.84 o
   4   9   8        467.60        464.51         8.23 o
   5   9   8        103.53         86.50         3.91 o
   6   9   8         82.16         75.77         3.67 o
   7   9   8          9.33          6.51         2.36 o
   8   9   8        172.95        181.82         8.17 o
   9   9   8          5.08         -1.45         3.31 o
  10   9   8         22.67         17.02         7.36 o
 -10  10   8         28.95         37.00         6.34 o
  -9  10   8         41.93         45.48         4.92 o
  -8  10   8        119.35        116.08         5.79 o
  -7  10   8         87.26         87.03         3.90 o
  -6  10   8         92.78         76.93         3.24 o
  -5  10   8        200.37        207.15         4.26 o
  -4  10   8          8.73          8.87         1.44 o
  -3  10   8          1.58          2.56         1.16 o
  -2  10   8         61.45         65.72         2.22 o
  -1  10   8        337.99        335.28         5.85 o
   0  10   8        165.73        164.82         3.91 o
   1  10   8         34.46         33.66         2.08 o
   2  10   8        501.61        437.82         7.61 o
   3  10   8         14.87         14.61         1.92 o
   4  10   8        396.65        351.54         6.00 o
   5  10   8         66.65         58.17         2.79 o
   6  10   8        368.82        338.42         7.57 o
   7  10   8        404.89        424.66        10.91 o
   8  10   8        221.05        221.31         9.36 o
   9  10   8        107.97        121.92         7.40 o
  10  10   8        197.49        209.72        15.64 o
  -9  11   8         12.24          3.68         4.55 o
  -8  11   8         71.38         74.82         4.86 o
  -7  11   8        316.17        324.60         7.07 o
  -6  11   8         28.12         32.08         2.43 o
  -5  11   8        137.31        109.65         3.99 o
  -4  11   8        393.71        420.30         7.75 o
  -3  11   8       1071.50       1037.58        11.38 o
  -2  11   8        500.94        464.61         6.17 o
  -1  11   8          0.04          0.79         1.33 o
   0  11   8         89.24         82.43         3.00 o
   1  11   8        318.20        295.21         6.12 o
   2  11   8         39.86         27.90         3.05 o
   3  11   8         57.81         51.07         4.63 o
   4  11   8         59.30         52.75         2.79 o
   5  11   8          0.17          2.41         1.72 o
   6  11   8         37.85         34.96         2.98 o
   7  11   8         49.85         50.77         3.86 o
   8  11   8         59.20         68.08         5.98 o
   9  11   8        341.19        368.73        12.77 o
  -9  12   8         60.68         54.68         5.30 o
  -8  12   8        168.22        168.84         7.21 o
  -7  12   8        441.78        439.15        15.33 o
  -6  12   8          0.49          0.30         1.83 o
  -5  12   8        556.12        578.96         8.27 o
  -4  12   8          0.21          3.20         1.49 o
  -3  12   8         34.47         39.43         3.57 o
  -2  12   8         43.58         36.03         2.17 o
  -1  12   8        438.85        437.00         7.23 o
   0  12   8        282.95        280.65         6.08 o
   1  12   8        315.47        287.86         6.72 o
   2  12   8        214.91        193.57         6.75 o
   3  12   8        687.35        677.85        15.37 o
   4  12   8         30.28         27.69         2.37 o
   5  12   8         33.02         32.74         2.54 o
   6  12   8         58.62         63.30         3.67 o
   7  12   8          7.16          9.73         2.96 o
   8  12   8         10.17          8.39         4.83 o
   9  12   8          0.77         -3.73         3.73 o
  -9  13   8         24.79         32.64         5.86 o
  -8  13   8         44.25         40.07         4.50 o
  -7  13   8        239.62        239.70         6.95 o
  -6  13   8        136.48        132.56         5.04 o
  -5  13   8         10.16          6.85         1.79 o
  -4  13   8         69.97         61.02         2.65 o
  -3  13   8          2.66          2.73         1.74 o
  -2  13   8        182.27        170.46         4.09 o
  -1  13   8        233.40        226.14         5.52 o
   0  13   8        220.95        219.15         5.51 o
   1  13   8        444.91        414.25         7.23 o
   2  13   8          3.84          1.76         1.70 o
   3  13   8        481.56        415.99        11.83 o
   4  13   8        178.12        159.65         4.85 o
   5  13   8        312.11        297.80         6.57 o
   6  13   8         79.12         82.06         4.08 o
   7  13   8         38.53         36.42         3.85 o
   8  13   8         42.79         56.46         5.83 o
  -8  14   8         67.82         71.78         5.53 o
  -7  14   8        399.10        434.86        10.03 o
  -6  14   8          0.41          1.16         1.92 o
  -5  14   8        512.79        521.51         8.83 o
  -4  14   8        151.79        134.69         5.09 o
  -3  14   8        115.14        111.37         3.61 o
  -2  14   8          3.45          2.26         1.60 o
  -1  14   8         14.42         12.81         1.83 o
   0  14   8          4.14          4.87         1.58 o
   1  14   8       1058.26        996.78        13.52 o
   2  14   8         82.00         63.70         3.00 o
   3  14   8        179.54        176.42         5.21 o
   4  14   8          3.44          5.70         2.56 o
   5  14   8         54.87         58.92         3.27 o
   6  14   8        162.85        186.90         6.18 o
   7  14   8          1.94          2.32         2.90 o
   8  14   8         58.04         64.26         6.48 o
  -8  15   8          4.73          6.25         3.50 o
  -7  15   8         12.51          9.27         3.08 o
  -6  15   8        116.17        115.41         4.37 o
  -5  15   8        161.50        163.49         5.07 o
  -4  15   8         36.42         47.31         2.75 o
  -3  15   8        153.74        150.79         4.28 o
  -2  15   8        117.74        116.43         3.76 o
  -1  15   8         28.34         25.50         2.21 o
   0  15   8         78.44         70.05         3.76 o
   1  15   8        321.99        304.61         6.38 o
   2  15   8        335.27        325.00         8.74 o
   3  15   8        146.31        139.02         4.89 o
   4  15   8        188.19        191.99         5.59 o
   5  15   8        243.25        240.07         7.01 o
   6  15   8          2.95         -1.47         2.45 o
   7  15   8        197.63        204.91         7.87 o
   8  15   8        155.76        169.75         9.74 o
  -7  16   8        158.62        164.21         6.44 o
  -6  16   8         86.55         82.85         3.81 o
  -5  16   8        118.24        133.34         4.81 o
  -4  16   8         19.53         15.97         2.23 o
  -3  16   8          4.32          3.15         1.88 o
  -2  16   8        327.60        328.01         8.06 o
  -1  16   8        190.98        187.09         5.49 o
   0  16   8        495.71        473.83         8.84 o
   1  16   8          2.62          2.13         2.00 o
   2  16   8        486.64        477.92         9.34 o
   3  16   8          0.55         -1.89         2.21 o
   4  16   8        227.25        223.99         6.12 o
   5  16   8          5.64          0.18         2.64 o
   6  16   8         19.37         15.23         3.10 o
   7  16   8         86.92         99.17         5.79 o
  -7  17   8          0.46          0.41         4.38 o
  -6  17   8        336.83        355.80        11.79 o
  -5  17   8        165.31        162.57         5.79 o
  -4  17   8        493.96        511.32         9.16 o
  -3  17   8         42.93         39.97         2.98 o
  -2  17   8         12.81         10.96         2.43 o
  -1  17   8          1.40         -2.09         2.09 o
   0  17   8        355.75        350.58         7.26 o
   1  17   8        138.73        133.64         4.59 o
   2  17   8        240.74        250.71         7.78 o
   3  17   8          4.27          0.39         2.28 o
   4  17   8         14.17         13.58         2.46 o
   5  17   8          2.48          5.94         2.93 o
   6  17   8         57.14         64.17         4.34 o
  -6  18   8          1.89          2.61         2.43 o
  -5  18   8         21.06         21.15         3.15 o
  -4  18   8          4.97          3.44         2.26 o
  -3  18   8         11.25          5.72         2.35 o
  -2  18   8          3.83          4.89         2.46 o
  -1  18   8        130.64        118.16         5.04 o
   0  18   8        247.86        253.79         6.32 o
   1  18   8          0.58         -1.38         2.24 o
   2  18   8        346.87        350.84         8.14 o
   3  18   8        172.00        159.52         5.79 o
   4  18   8          4.21          6.17         2.30 o
   5  18   8          0.35         -2.70         2.70 o
   6  18   8        149.93        139.41         6.43 o
  -5  19   8         18.64         16.25         3.15 o
  -4  19   8         63.97         69.26         6.42 o
  -3  19   8          4.45          0.88         2.20 o
  -2  19   8        169.30        173.37         5.47 o
  -1  19   8        579.33        544.24        10.85 o
   0  19   8          5.54          7.11         2.43 o
   1  19   8        210.41        197.08         6.17 o
   2  19   8          5.31          1.19         2.54 o
   3  19   8        226.21        242.95         7.07 o
   4  19   8         19.62         26.45         3.19 o
   5  19   8         60.36         58.33         4.53 o
  -4  20   8          7.65          6.04         2.90 o
  -3  20   8         28.58         30.81         3.21 o
  -2  20   8         11.06         11.66         2.76 o
  -1  20   8         35.06         35.17         3.67 o
   0  20   8         18.15         13.24         2.96 o
   1  20   8        118.86        109.57         5.09 o
   2  20   8          8.76          9.76         2.95 o
   3  20   8        106.82        114.67         5.13 o
   4  20   8         75.07         87.38        10.12 o
  -2  21   8         12.30          5.32         2.98 o
  -1  21   8        342.80        351.69         8.84 o
   0  21   8         43.00         41.99         3.90 o
   1  21   8        279.90        293.31         8.18 o
   2  21   8         71.71         68.18         4.43 o
 -11   0   9         63.29         65.68         6.94 o
  -9   0   9        120.05        116.96         7.59 o
  -7   0   9        290.37        321.57         7.16 o
  -5   0   9        448.91        439.84         7.13 o
  -3   0   9       2097.45       2002.32        29.10 o
  -1   0   9       3328.00       3513.02        64.88 o
   1   0   9        118.34         99.87         3.62 o
   3   0   9         67.48        103.70         3.05 o
   5   0   9        456.60        428.79         8.85 o
   7   0   9        143.67        129.76         8.28 o
   9   0   9        584.87        612.14        23.92 o
  11   0   9        309.41        321.48        18.86 o
 -11   1   9         15.76         23.58         3.90 o
 -10   1   9         65.33         58.76         3.78 o
  -9   1   9        638.13        664.69        11.24 o
  -8   1   9         10.20          8.65         2.15 o
  -7   1   9         27.21         25.18         1.77 o
  -6   1   9         19.41         12.84         1.23 o
  -5   1   9        942.56        846.06         8.58 o
  -4   1   9       2223.88       2323.33        21.63 o
  -3   1   9          8.45         10.70         1.06 o
  -2   1   9         47.26         31.79         1.83 o
  -1   1   9       1962.48       1986.92        23.39 o
   0   1   9         64.94         67.48         2.66 o
   1   1   9       2016.87       2026.61        24.24 o
   2   1   9         56.53         80.03         2.68 o
   3   1   9       1634.19       1624.46        16.34 o
   4   1   9        119.65        114.32         6.99 o
   5   1   9        600.80        568.48         7.63 o
   6   1   9          6.68          1.36         1.22 o
   7   1   9        209.17        176.93         4.83 o
   8   1   9          0.04         -0.09         1.62 o
   9   1   9          3.99          4.14         3.58 o
  10   1   9         92.72         81.86         9.66 o
  11   1   9         10.46         10.12         7.36 o
 -11   2   9         46.42         46.59         5.46 o
 -10   2   9          0.05         -2.34         2.34 o
  -9   2   9         91.58         87.56         4.12 o
  -8   2   9        262.92        267.78         5.16 o
  -7   2   9         28.40         27.43         1.70 o
  -6   2   9        895.50        889.92         9.73 o
  -5   2   9       1114.55       1167.41        11.24 o
  -4   2   9        413.09        446.76         5.14 o
  -3   2   9         44.79         41.65         1.56 o
  -2   2   9       2482.93       2603.78        27.53 o
  -1   2   9        246.29        277.45         5.05 o
   0   2   9        626.67        613.57         8.76 o
   1   2   9          3.42          0.05         1.02 o
   2   2   9        272.44        254.85         4.02 o
   3   2   9        714.52        679.67         7.74 o
   4   2   9       3768.61       3566.35        34.12 o
   5   2   9         32.58         47.22         1.92 o
   6   2   9       1145.22       1027.72        13.62 o
   7   2   9         15.38         16.36         2.55 o
   8   2   9        228.73        195.05         6.28 o
   9   2   9         67.51         66.23         8.28 o
  10   2   9        132.67        159.13        12.88 o
  11   2   9        544.64        573.51        25.30 o
 -11   3   9         27.85         26.88         4.84 o
 -10   3   9         17.42         15.00         3.35 o
  -9   3   9          5.27          5.00         2.69 o
  -8   3   9        540.49        537.89         7.88 o
  -7   3   9        127.72        130.35         3.04 o
  -6   3   9        213.12        240.06         4.07 o
  -5   3   9       5166.25       5008.64        42.24 o
  -4   3   9       1081.32       1023.32        10.03 o
  -3   3   9        335.17        349.41         4.36 o
  -2   3   9        672.19        726.22        12.51 o
  -1   3   9         24.56         16.70         1.44 o
   0   3   9        363.33        390.66         6.33 o
   1   3   9        183.77        217.19         3.56 o
   2   3   9         38.20         57.52         1.97 o
   3   3   9       1529.68       1486.36        15.14 o
   4   3   9        755.00        674.74         7.77 o
   5   3   9         37.79         27.64         1.65 o
   6   3   9         81.16         94.25         5.15 o
   7   3   9          4.04          1.20         1.94 o
   8   3   9        240.86        248.75         7.46 o
   9   3   9          0.89          0.46         5.06 o
  10   3   9        204.88        208.80        14.26 o
 -11   4   9         89.52         82.06         6.34 o
 -10   4   9        237.47        231.25         7.44 o
  -9   4   9         26.65         29.77         4.35 o
  -8   4   9         29.86         37.16         2.56 o
  -7   4   9         90.29         97.76         2.88 o
  -6   4   9        210.17        198.02         3.72 o
  -5   4   9         98.89        111.48         3.67 o
  -4   4   9        690.66        584.34         6.52 o
  -3   4   9       1428.37       1416.08        13.13 o
  -2   4   9        258.36        278.05         5.45 o
  -1   4   9        123.38        126.24         3.47 o
   0   4   9       1236.89       1236.45        15.75 o
   1   4   9        181.30        208.77         4.48 o
   2   4   9       2213.61       2229.64        27.49 o
   3   4   9         32.43         30.08         1.65 o
   4   4   9        882.67        812.41         9.10 o
   5   4   9        126.30        104.01         2.95 o
   6   4   9        120.85        119.69         3.45 o
   7   4   9          8.16         10.97         2.22 o
   8   4   9          0.82         -0.40         1.99 o
   9   4   9         15.48         20.70         5.98 o
  10   4   9        104.93        107.62        10.58 o
 -10   5   9          0.83          1.57         2.94 o
  -9   5   9          4.27          2.19         2.61 o
  -8   5   9        318.17        350.17         8.50 o
  -7   5   9        497.03        528.09         7.55 o
  -6   5   9        149.65        160.34         3.45 o
  -5   5   9         17.44         26.36         1.54 o
  -4   5   9       1165.29       1131.74        11.03 o
  -3   5   9         32.38         57.29         2.46 o
  -2   5   9        113.54        105.02         2.63 o
  -1   5   9         77.94        108.25         3.32 o
   0   5   9         99.41        117.34         2.55 o
   1   5   9          5.38          4.87         1.09 o
   2   5   9        414.74        459.66        10.77 o
   3   5   9       2471.01       2373.43        30.88 o
   4   5   9        764.28        766.10         9.69 o
   5   5   9       1173.78       1132.56        14.88 o
   6   5   9        194.40        172.21         4.22 o
   7   5   9         54.73         53.02         4.15 o
   8   5   9          5.98         -0.47         1.87 o
   9   5   9          1.76          5.98         5.06 o
  10   5   9        356.44        403.34        19.78 o
 -10   6   9        259.43        258.27        13.16 o
  -9   6   9         47.85         44.76         5.22 o
  -8   6   9        398.49        419.54         7.62 o
  -7   6   9        218.43        236.10         5.08 o
  -6   6   9       1469.57       1405.93        14.51 o
  -5   6   9        175.54        191.78         5.15 o
  -4   6   9        758.08        692.18         7.52 o
  -3   6   9        182.35        196.23         3.72 o
  -2   6   9        533.96        474.21         6.58 o
  -1   6   9          3.66          8.49         1.37 o
   0   6   9         11.10         20.56         1.63 o
   1   6   9        109.43        115.04         2.98 o
   2   6   9        165.95        176.60         3.56 o
   3   6   9         89.78         86.09         3.39 o
   4   6   9       1344.69       1282.55        14.97 o
   5   6   9         22.63         27.84         2.19 o
   6   6   9         48.28         39.96         2.64 o
   7   6   9          6.55          6.37         2.14 o
   8   6   9         13.86         17.21         2.63 o
   9   6   9          9.80         10.12         5.52 o
  10   6   9        272.91        273.19        16.56 o
 -10   7   9         20.98         17.81         9.20 o
  -9   7   9         79.72         78.48         5.44 o
  -8   7   9        134.54        150.96         4.64 o
  -7   7   9        124.35        147.87         4.12 o
  -6   7   9        711.04        678.44         8.29 o
  -5   7   9        896.33        878.56        12.77 o
  -4   7   9        336.82        305.44         4.36 o
  -3   7   9        850.81        876.99        15.01 o
  -2   7   9          1.63          0.07         1.35 o
  -1   7   9        198.30        210.70         6.29 o
   0   7   9         90.50        106.81         3.74 o
   1   7   9        458.24        396.46         7.81 o
   2   7   9        723.70        641.77         8.50 o
   3   7   9       1861.95       1795.53        20.08 o
   4   7   9         30.31         26.86         1.84 o
   5   7   9        538.85        528.40         8.47 o
   6   7   9          8.64         10.78         2.07 o
   7   7   9         18.90         15.94         2.63 o
   8   7   9         81.49         87.05         5.83 o
   9   7   9          0.14          0.46         5.52 o
  10   7   9          1.15         -1.84         5.98 o
 -10   8   9         81.07         79.75        11.04 o
  -9   8   9         71.35         69.46         6.28 o
  -8   8   9          3.26          2.41         2.52 o
  -7   8   9        106.56        134.82         6.63 o
  -6   8   9         16.30          9.09         1.82 o
  -5   8   9        251.90        265.35         4.44 o
  -4   8   9         14.76         17.63         1.62 o
  -3   8   9         40.96         30.97         1.98 o
  -2   8   9        594.01        584.70        10.10 o
  -1   8   9        170.54        182.82         6.31 o
   0   8   9         30.43         19.70         1.80 o
   1   8   9        130.03        129.82        10.16 o
   2   8   9        625.26        647.31        14.29 o
   3   8   9        130.91        138.93         6.27 o
   4   8   9        114.13        127.20         4.59 o
   5   8   9          8.06         12.05         1.85 o
   6   8   9          0.56         -0.26         1.71 o
   7   8   9         12.62         10.61         2.63 o
   8   8   9          5.02          3.04         6.44 o
   9   8   9         11.96         15.97         3.98 o
  10   8   9         17.93         23.00         7.36 o
 -10   9   9          1.69         -1.84         4.71 o
  -9   9   9        834.87        857.41        18.22 o
  -8   9   9          3.18          3.50         2.90 o
  -7   9   9        391.59        401.86         9.79 o
  -6   9   9        385.03        407.56         7.10 o
  -5   9   9        553.26        528.97         7.01 o
  -4   9   9          9.87          5.82         1.44 o
  -3   9   9        504.78        472.59         6.73 o
  -2   9   9          4.11          3.84         1.29 o
  -1   9   9       1271.90       1198.15        16.08 o
   0   9   9        146.09        132.34         3.90 o
   1   9   9         94.78         88.80         3.29 o
   2   9   9        463.21        411.02        13.12 o
   3   9   9        332.81        342.92         5.87 o
   4   9   9        547.71        495.85         7.50 o
   5   9   9        293.58        299.89         6.09 o
   6   9   9         13.40         10.70         2.23 o
   7   9   9         47.64         45.48         3.50 o
   8   9   9         12.82         10.78         5.52 o
   9   9   9        151.86        170.43        15.87 o
  10   9   9         62.41         80.02        10.58 o
  -9  10   9        486.91        509.51        13.41 o
  -8  10   9         35.19         42.69         4.75 o
  -7  10   9          0.73         -0.20         2.32 o
  -6  10   9        315.20        342.05         6.50 o
  -5  10   9          8.18          5.32         1.53 o
  -4  10   9        124.45        123.06         3.29 o
  -3  10   9       1084.36       1025.39        12.08 o
  -2  10   9          5.20          4.67         1.38 o
  -1  10   9          8.95          6.65         1.75 o
   0  10   9         46.98         37.39         2.41 o
   1  10   9        795.05        757.97        11.35 o
   2  10   9        169.72        142.61         4.23 o
   3  10   9        824.11        720.99         9.93 o
   4  10   9        403.87        428.28         6.94 o
   5  10   9          1.26         -0.10         1.61 o
   6  10   9         99.20        100.71         4.36 o
   7  10   9        110.46        114.82         6.79 o
   8  10   9         39.16         34.95         4.64 o
   9  10   9         42.37         38.08         5.17 o
  -9  11   9          2.78          4.27         3.85 o
  -8  11   9          1.57          4.19         3.11 o
  -7  11   9          0.02         -1.48         2.09 o
  -6  11   9         27.50         33.98         2.64 o
  -5  11   9         94.13         76.24         2.99 o
  -4  11   9         13.44         12.37         1.88 o
  -3  11   9         19.76         17.89         1.99 o
  -2  11   9          0.30         -1.24         1.24 o
  -1  11   9        520.69        522.42         8.16 o
   0  11   9         13.59         12.06         1.97 o
   1  11   9        952.94        961.03        13.86 o
   2  11   9        499.88        493.85        10.08 o
   3  11   9        151.49        134.95         4.76 o
   4  11   9         10.48          7.03         1.75 o
   5  11   9        157.50        158.26         4.56 o
   6  11   9          1.34         -1.99         1.99 o
   7  11   9          9.61         13.28         2.90 o
   8  11   9          6.29          6.75         6.44 o
   9  11   9          0.37          1.15         4.14 o
  -9  12   9        102.07        110.96         8.61 o
  -8  12   9        442.46        453.79        11.93 o
  -7  12   9         20.21         16.04         2.73 o
  -6  12   9        154.43        139.04         4.41 o
  -5  12   9         20.85         10.64         1.96 o
  -4  12   9        404.24        378.93         6.86 o
  -3  12   9          0.39         -1.44         1.44 o
  -2  12   9        137.56        133.94         4.66 o
  -1  12   9         47.04         46.78         2.45 o
   0  12   9       1442.44       1424.08        17.64 o
   1  12   9       1423.75       1390.72        20.93 o
   2  12   9        342.34        326.51         6.78 o
   3  12   9        118.32        101.79         3.59 o
   4  12   9        413.55        450.29         8.22 o
   5  12   9          0.53          0.43         1.80 o
   6  12   9        206.52        210.99         6.31 o
   7  12   9        273.80        302.51         8.92 o
   8  12   9          0.05          2.53         3.90 o
   9  12   9         71.38         86.35         6.94 o
  -8  13   9        210.81        222.13         8.57 o
  -7  13   9        324.28        347.17        14.27 o
  -6  13   9        110.18        118.29         4.33 o
  -5  13   9         33.55         30.45         2.77 o
  -4  13   9         38.27         33.66         2.32 o
  -3  13   9         25.60         22.16         2.06 o
  -2  13   9        323.12        310.94         5.73 o
  -1  13   9         13.03         11.20         1.79 o
   0  13   9         84.64         81.57         3.36 o
   1  13   9         38.08         37.42         2.64 o
   2  13   9        649.38        603.91        10.40 o
   3  13   9          3.05          0.23         1.71 o
   4  13   9        208.50        200.96         5.38 o
   5  13   9         70.82         62.35         3.38 o
   6  13   9          0.33         -0.42         2.35 o
   7  13   9         54.51         51.37         4.31 o
   8  13   9         17.38         14.33         4.38 o
  -8  14   9         61.17         58.11         5.19 o
  -7  14   9          0.70          0.09         2.77 o
  -6  14   9         87.57         77.09         3.65 o
  -5  14   9         27.19         25.95         2.92 o
  -4  14   9        384.07        374.38         6.64 o
  -3  14   9          7.68          5.98         1.79 o
  -2  14   9         55.40         62.86         2.76 o
  -1  14   9        137.85        141.72         4.07 o
   0  14   9          1.76          0.01         1.68 o
   1  14   9        156.69        131.75         6.92 o
   2  14   9        111.02        106.36         4.31 o
   3  14   9         56.46         56.73         2.95 o
   4  14   9        964.06        931.27        14.13 o
   5  14   9          5.73          4.60         2.15 o
   6  14   9         24.90         32.72         3.78 o
   7  14   9          4.10          1.64         2.98 o
   8  14   9        146.60        155.80        19.55 o
  -7  15   9          4.71          4.47         3.03 o
  -6  15   9        115.66        113.21         4.44 o
  -5  15   9         63.00         58.55         4.08 o
  -4  15   9        115.79        101.83         3.72 o
  -3  15   9        124.56        115.38         3.87 o
  -2  15   9         33.48         37.49         2.49 o
  -1  15   9          2.21          1.04         1.70 o
   0  15   9       1056.59       1028.06        13.11 o
   1  15   9         73.10         72.54         3.37 o
   2  15   9          9.62          6.64         2.11 o
   3  15   9        181.80        188.31         6.90 o
   4  15   9         23.09         29.01         2.78 o
   5  15   9        376.89        412.72         9.60 o
   6  15   9         35.58         43.73         3.67 o
   7  15   9         78.35         81.49         5.37 o
  -7  16   9        476.49        511.66        11.46 o
  -6  16   9          8.21          5.28         2.58 o
  -5  16   9         88.60         88.10         3.98 o
  -4  16   9         80.55         83.63         3.50 o
  -3  16   9          8.15          8.16         2.05 o
  -2  16   9        101.21        103.12         4.47 o
  -1  16   9         60.93         64.56         3.44 o
   0  16   9        135.98        137.38         5.35 o
   1  16   9         41.52         43.19         3.01 o
   2  16   9         62.49         63.76         3.32 o
   3  16   9        157.07        167.90         6.31 o
   4  16   9          0.01         -0.30         2.21 o
   5  16   9         54.72         62.73         4.18 o
   6  16   9          0.01          1.26         2.70 o
   7  16   9          0.17         -1.23         3.19 o
  -6  17   9         11.83         12.40         2.86 o
  -5  17   9        100.03         99.47         4.81 o
  -4  17   9         54.55         59.14         3.45 o
  -3  17   9        194.02        204.64         5.71 o
  -2  17   9          0.09         -1.96         1.96 o
  -1  17   9         24.45         24.52         3.33 o
   0  17   9         73.88         64.88         5.69 o
   1  17   9        492.59        508.36         9.17 o
   2  17   9          9.06          9.64         3.08 o
   3  17   9        958.39        999.70        17.76 o
   4  17   9        137.14        137.23         5.22 o
   5  17   9        326.32        329.32         8.96 o
   6  17   9          0.11          3.16         2.87 o
  -5  18   9          5.66          7.03         2.73 o
  -4  18   9         13.70          8.57         2.49 o
  -3  18   9        339.39        329.99         7.38 o
  -2  18   9          0.01         -2.03         2.03 o
  -1  18   9         76.98         68.76         3.68 o
   0  18   9        164.23        143.18         6.55 o
   1  18   9         39.00         35.52         3.11 o
   2  18   9         48.15         47.28         3.72 o
   3  18   9        288.07        307.34         8.79 o
   4  18   9         55.87         54.39         3.76 o
   5  18   9          7.33          5.06         4.38 o
  -4  19   9          0.19          0.04         2.69 o
  -3  19   9          5.69          4.34         2.45 o
  -2  19   9         27.90         24.13         2.90 o
  -1  19   9        284.33        284.93         6.97 o
   0  19   9          6.06          1.76         2.30 o
   1  19   9          0.90         -1.17         2.44 o
   2  19   9         34.36         37.03         3.51 o
   3  19   9         31.65         24.73         3.68 o
   4  19   9         23.20         24.09         3.22 o
  -3  20   9          2.14         -0.91         2.39 o
  -2  20   9        169.83        182.31         5.88 o
  -1  20   9          3.65          0.68         2.67 o
   0  20   9          8.51          6.98         2.83 o
   1  20   9          0.27         -1.33         2.49 o
   2  20   9        122.77        137.53         5.79 o
   3  20   9          5.68          0.61         3.21 o
 -10   0  10        267.32        265.62         8.98 o
  -8   0  10        652.04        644.78        14.31 o
  -6   0  10        750.39        743.72        10.84 o
  -4   0  10       1402.45       1270.18        17.99 o
  -2   0  10          0.08          5.29         1.95 o
   0   0  10        174.72        184.21         6.50 o
   2   0  10       1094.72        951.98        16.14 o
   4   0  10          4.87          2.66         1.53 o
   6   0  10          1.01         -0.79         1.72 o
   8   0  10        159.01        175.41         7.40 o
  10   0  10        526.87        474.17        21.62 o
 -10   1  10          1.39          1.63         2.56 o
  -9   1  10          4.49          4.99         2.34 o
  -8   1  10        121.08        127.82         3.80 o
  -7   1  10          2.98          0.96         1.37 o
  -6   1  10          5.03          5.68         1.26 o
  -5   1  10         50.05         42.08         1.63 o
  -4   1  10        819.00        761.20         8.31 o
  -3   1  10        371.32        332.19         6.70 o
  -2   1  10        947.27        848.78        13.36 o
  -1   1  10       1108.69       1083.54        14.19 o
   0   1  10       1568.74       1496.83        18.70 o
   1   1  10        327.08        270.78         5.51 o
   2   1  10        816.03        790.85         9.82 o
   3   1  10       1180.36       1144.63        12.09 o
   4   1  10        995.71        888.23         9.80 o
   5   1  10         43.64         49.65         2.88 o
   6   1  10        192.30        183.53         4.23 o
   7   1  10          8.26          3.71         1.99 o
   8   1  10        195.37        201.10         5.50 o
   9   1  10          2.55          6.90         5.06 o
  10   1  10        154.25        165.11        12.88 o
 -10   2  10         78.05         87.81         5.02 o
  -9   2  10         11.69          7.80         2.53 o
  -8   2  10          2.63          1.93         1.65 o
  -7   2  10        321.74        339.54         5.03 o
  -6   2  10       1211.01       1189.79        11.76 o
  -5   2  10        172.06        184.32         3.83 o
  -4   2  10         13.93         29.60         3.04 o
  -3   2  10          1.95         -0.58         0.90 o
  -2   2  10          1.27          2.26         1.02 o
  -1   2  10        926.52        846.25        15.27 o
   0   2  10       1014.32       1037.29        13.69 o
   1   2  10       2753.50       2644.01        31.28 o
   2   2  10        175.60        159.61         2.93 o
   3   2  10         15.14         18.96         1.29 o
   4   2  10        129.65        153.00         4.95 o
   5   2  10         43.97         35.13         2.75 o
   6   2  10         66.21         87.02         3.08 o
   7   2  10        142.07        161.13         5.47 o
   8   2  10          2.00          1.43         1.99 o
   9   2  10         64.55         70.37         8.28 o
  10   2  10        182.31        172.47        13.34 o
 -10   3  10          2.14          0.28         2.92 o
  -9   3  10        182.11        186.72         7.10 o
  -8   3  10         11.42         12.47         2.04 o
  -7   3  10        229.08        229.70         4.40 o
  -6   3  10          0.15         -0.09         1.26 o
  -5   3  10        415.06        402.97         5.23 o
  -4   3  10        509.19        469.10         9.48 o
  -3   3  10         58.25         40.25         1.52 o
  -2   3  10         54.27         38.10         2.97 o
  -1   3  10         95.54         82.44         2.92 o
   0   3  10        108.62        111.21         3.25 o
   1   3  10        232.09        205.52         4.39 o
   2   3  10        844.70        830.14        10.35 o
   3   3  10        221.25        182.09         3.95 o
   4   3  10       1447.17       1364.95        32.51 o
   5   3  10        232.52        208.55         4.01 o
   6   3  10        296.98        257.70         8.74 o
   7   3  10         26.55         28.68         2.90 o
   8   3  10          5.19          5.36         2.97 o
   9   3  10         50.92         40.47         7.36 o
  10   3  10         96.42         92.90        10.12 o
 -10   4  10          0.30          1.98         3.00 o
  -9   4  10         15.05         10.73         3.03 o
  -8   4  10         60.21         66.64         3.30 o
  -7   4  10          0.43          3.00         1.64 o
  -6   4  10         15.07         16.28         1.56 o
  -5   4  10       1072.96       1077.81        10.82 o
  -4   4  10        236.87        201.41         4.42 o
  -3   4  10       2956.46       2763.66        24.11 o
  -2   4  10        130.21        107.74         4.30 o
  -1   4  10       1888.74       1899.84        23.32 o
   0   4  10         95.95         98.71         3.04 o
   1   4  10        676.69        636.42         8.04 o
   2   4  10        644.22        596.12         7.79 o
   3   4  10          0.47          1.77         1.21 o
   4   4  10        285.67        294.34         4.39 o
   5   4  10          3.25          0.67         1.24 o
   6   4  10         24.03         21.76         1.87 o
   7   4  10        159.89        170.45         5.64 o
   8   4  10          0.99          2.30         2.14 o
   9   4  10        155.55        175.69        12.42 o
  10   4  10          5.84          5.98         5.98 o
 -10   5  10         35.61         51.45         4.27 o
  -9   5  10         74.46         75.41         4.50 o
  -8   5  10          0.10         -0.68         1.93 o
  -7   5  10       1201.66       1169.93        13.81 o
  -6   5  10        267.64        266.90         4.58 o
  -5   5  10       1127.52       1170.15        11.62 o
  -4   5  10        108.87        106.77         2.59 o
  -3   5  10        280.62        296.18         8.65 o
  -2   5  10        235.33        213.35         3.99 o
  -1   5  10        164.16        155.74         3.21 o
   0   5  10         23.86         22.74         1.79 o
   1   5  10        685.91        642.03         8.29 o
   2   5  10        123.22         98.22         2.32 o
   3   5  10       2840.16       2614.48        31.54 o
   4   5  10        488.74        409.18         6.38 o
   5   5  10        438.08        496.54         7.18 o
   6   5  10        124.42        118.20         4.09 o
   7   5  10         15.15         22.77         2.98 o
   8   5  10         15.21         15.89         2.69 o
   9   5  10        478.15        534.42        22.08 o
  10   5  10         26.08         23.92         7.36 o
 -10   6  10        186.92        198.17         7.30 o
  -9   6  10         76.12         77.30         4.64 o
  -8   6  10        109.22        117.76         4.27 o
  -7   6  10        262.21        252.65         5.08 o
  -6   6  10         47.93         37.75         2.04 o
  -5   6  10         39.26         45.17         2.00 o
  -4   6  10          0.29          1.14         1.10 o
  -3   6  10        576.95        550.42         6.84 o
  -2   6  10        108.10         72.76         2.83 o
  -1   6  10        635.78        570.72         8.84 o
   0   6  10        299.88        306.16         4.83 o
   1   6  10        646.21        612.21         8.08 o
   2   6  10        427.75        378.55         8.51 o
   3   6  10        140.66        144.60         3.42 o
   4   6  10          0.48         -0.91         1.30 o
   5   6  10       1781.92       1617.83        18.59 o
   6   6  10        562.51        561.81        10.00 o
   7   6  10        241.00        231.06         6.89 o
   8   6  10         82.45         73.98         4.42 o
   9   6  10          3.13         -2.76         4.60 o
  10   6  10        381.89        444.74        21.16 o
 -10   7  10          0.01         -1.33         3.60 o
  -9   7  10          9.25          9.92         3.55 o
  -8   7  10          8.75          7.61         2.21 o
  -7   7  10        417.23        412.88         7.19 o
  -6   7  10        345.73        334.31         5.33 o
  -5   7  10        135.58        132.18         2.98 o
  -4   7  10        252.44        249.09         3.93 o
  -3   7  10       1092.69       1055.57        16.75 o
  -2   7  10       2311.04       2131.68        26.32 o
  -1   7  10        723.33        634.70         9.66 o
   0   7  10        836.42        869.54        12.30 o
   1   7  10        230.51        265.44         4.62 o
   2   7  10        329.35        291.49         5.03 o
   3   7  10        424.27        402.75         9.00 o
   4   7  10        451.90        451.17         6.87 o
   5   7  10        185.95        205.79         4.41 o
   6   7  10        535.66        555.88        10.11 o
   7   7  10         60.27         67.80         4.72 o
   8   7  10         53.94         62.48         4.03 o
   9   7  10         74.62         89.06        10.12 o
  10   7  10        326.18        329.76        18.40 o
 -10   8  10        208.82        220.43        11.46 o
  -9   8  10         12.21         21.44         4.03 o
  -8   8  10        370.80        363.22         9.70 o
  -7   8  10        228.73        252.23         6.17 o
  -6   8  10        685.74        698.12         9.38 o
  -5   8  10         16.76         18.95         1.65 o
  -4   8  10         12.04         10.18         1.44 o
  -3   8  10         97.30         93.42         2.99 o
  -2   8  10        507.55        454.05        10.46 o
  -1   8  10          0.08          0.43         1.42 o
   0   8  10         42.98         40.44         2.37 o
   1   8  10        281.94        263.41         4.81 o
   2   8  10       1935.87       1764.02        19.99 o
   3   8  10        113.76        112.97         3.28 o
   4   8  10         13.39          8.19         1.59 o
   5   8  10        127.67        136.82         4.76 o
   6   8  10         48.41         52.53         3.15 o
   7   8  10          5.07          2.30         3.04 o
   8   8  10        135.48        151.56         6.06 o
   9   8  10          0.34          0.79         3.91 o
  -9   9  10        133.35        141.69         7.40 o
  -8   9  10         68.46         63.96         4.98 o
  -7   9  10          9.73         10.31         3.11 o
  -6   9  10         46.41         42.44         2.63 o
  -5   9  10         90.55         91.54         3.22 o
  -4   9  10          0.47         -1.29         1.29 o
  -3   9  10          0.01          1.13         1.34 o
  -2   9  10        764.96        758.15         9.58 o
  -1   9  10          3.94          0.74         1.63 o
   0   9  10       1996.01       1899.28        24.01 o
   1   9  10          0.02         -0.21         1.47 o
   2   9  10       1538.81       1535.96        17.85 o
   3   9  10        118.33         97.76         3.17 o
   4   9  10         10.87          8.58         1.67 o
   5   9  10          1.14         -0.90         1.68 o
   6   9  10        802.96        795.74        13.51 o
   7   9  10        557.46        586.66        12.74 o
   8   9  10        274.89        287.75        13.34 o
   9   9  10        222.66        251.52        10.21 o
  -9  10  10         19.42         17.83         4.18 o
  -8  10  10        110.70        111.93         5.99 o
  -7  10  10        274.60        280.74         6.63 o
  -6  10  10        985.42        996.12        13.49 o
  -5  10  10          2.16          3.26         1.65 o
  -4  10  10        597.52        605.14         8.35 o
  -3  10  10         99.02         93.62         3.53 o
  -2  10  10       1945.80       1914.59        24.00 o
  -1  10  10        148.56        143.68         4.32 o
   0  10  10        187.24        170.96         4.73 o
   1  10  10        443.37        414.78         7.57 o
   2  10  10        132.24        137.81         3.75 o
   3  10  10        206.90        193.44         4.45 o
   4  10  10         12.55         15.91         1.91 o
   5  10  10        251.22        248.65         5.75 o
   6  10  10         38.47         31.29         2.99 o
   7  10  10        265.32        255.92         8.62 o
   8  10  10         52.68         62.60         5.68 o
   9  10  10        327.25        358.71        15.64 o
  -9  11  10        410.11        449.66        12.94 o
  -8  11  10        131.84        124.38         6.52 o
  -7  11  10        372.97        387.61         8.82 o
  -6  11  10        309.59        322.82         6.56 o
  -5  11  10        149.26        155.31         4.07 o
  -4  11  10         21.33         24.73         2.21 o
  -3  11  10        496.08        478.11         8.22 o
  -2  11  10          3.37          3.14         1.49 o
  -1  11  10        186.48        182.46         5.81 o
   0  11  10         37.99         33.56         2.51 o
   1  11  10       1090.37       1003.77        14.52 o
   2  11  10        227.73        214.65         4.78 o
   3  11  10         20.22         21.08         1.98 o
   4  11  10          1.19          0.29         1.62 o
   5  11  10          8.02          5.76         1.87 o
   6  11  10          0.64          0.76         2.22 o
   7  11  10         18.73         13.61         3.07 o
   8  11  10        119.13        155.60         9.43 o
   9  11  10        298.39        307.86        11.84 o
  -8  12  10         10.92          6.17         3.58 o
  -7  12  10          9.41          7.18         2.84 o
  -6  12  10        113.29        115.29         4.20 o
  -5  12  10        201.00        188.16         5.44 o
  -4  12  10         22.57         24.70         2.32 o
  -3  12  10        463.06        465.84         7.90 o
  -2  12  10          0.22         -0.01         1.78 o
  -1  12  10        289.38        295.92         6.00 o
   0  12  10        104.15        101.79         4.15 o
   1  12  10       2666.94       2579.00        32.19 o
   2  12  10        537.80        495.33         8.97 o
   3  12  10        342.44        336.97         6.29 o
   4  12  10         82.26         93.11         3.55 o
   5  12  10        211.71        213.40         5.59 o
   6  12  10         26.10         29.25         3.10 o
   7  12  10        527.76        500.95        12.11 o
   8  12  10          7.26          8.94         4.06 o
  -8  13  10        307.55        329.67        10.22 o
  -7  13  10        528.52        544.86        11.37 o
  -6  13  10         17.02         20.62         3.64 o
  -5  13  10        570.26        591.10        10.65 o
  -4  13  10         86.14         75.68         3.41 o
  -3  13  10         92.75         84.20         3.42 o
  -2  13  10         54.83         49.74         2.81 o
  -1  13  10        113.44        102.52         3.84 o
   0  13  10        171.75        173.37         5.13 o
   1  13  10          0.04          0.20         2.08 o
   2  13  10         78.31         85.68         3.86 o
   3  13  10        137.37        151.35         4.37 o
   4  13  10         41.81         38.58         2.83 o
   5  13  10         11.54          9.57         2.25 o
   6  13  10          1.92          1.45         2.47 o
   7  13  10         13.28         14.32         3.36 o
   8  13  10        503.06        556.84        16.91 o
  -8  14  10        235.38        244.21        16.56 o
  -7  14  10         80.19         94.90         5.84 o
  -6  14  10         32.09         32.13         2.85 o
  -5  14  10         87.81         94.83         4.45 o
  -4  14  10         19.04         28.33         2.91 o
  -3  14  10        120.31        115.34         4.15 o
  -2  14  10          2.35          2.30         1.89 o
  -1  14  10          2.36          3.77         1.99 o
   0  14  10        486.91        478.27         9.98 o
   1  14  10        595.62        585.36        10.40 o
   2  14  10         15.78         10.72         2.38 o
   3  14  10         11.70         15.09         2.19 o
   4  14  10         44.04         57.07         4.64 o
   5  14  10        246.43        255.17         6.49 o
   6  14  10          2.78          1.31         2.47 o
   7  14  10          4.76          4.71         3.27 o
  -7  15  10         81.91         78.47         4.80 o
  -6  15  10         65.22         62.97         4.32 o
  -5  15  10        463.83        492.89         9.80 o
  -4  15  10         91.72         82.90         4.68 o
  -3  15  10         13.07          8.63         2.49 o
  -2  15  10         88.19         75.51         3.19 o
  -1  15  10         52.65         52.98         2.90 o
   0  15  10        527.25        540.25        16.28 o
   1  15  10          6.35          6.79         2.42 o
   2  15  10        130.98        123.69         4.80 o
   3  15  10         58.60         63.00         3.15 o
   4  15  10        231.02        248.18         6.88 o
   5  15  10         13.11         20.62         3.16 o
   6  15  10          4.15          3.72         2.75 o
   7  15  10         37.51         28.36         4.12 o
  -6  16  10        254.56        247.53         6.97 o
  -5  16  10         15.50         15.09         2.84 o
  -4  16  10         60.76         65.67         3.54 o
  -3  16  10         31.11         23.38         2.47 o
  -2  16  10         54.36         54.02         3.15 o
  -1  16  10        204.40        202.59         7.78 o
   0  16  10         16.67         17.45         2.65 o
   1  16  10        111.00        110.32         4.85 o
   2  16  10        161.59        153.48         5.42 o
   3  16  10         12.80         11.89         2.63 o
   4  16  10          6.35          5.01         2.41 o
   5  16  10         79.07         80.04         4.59 o
   6  16  10        111.08        113.59         5.51 o
  -6  17  10         35.35         51.30         4.40 o
  -5  17  10          3.72          1.08         2.75 o
  -4  17  10        112.37        118.54         6.29 o
  -3  17  10          0.02         -1.59         2.02 o
  -2  17  10        224.46        230.57         6.03 o
  -1  17  10         31.78         32.63         3.39 o
   0  17  10         83.00         73.78         6.17 o
   1  17  10          4.05          3.09         2.51 o
   2  17  10        366.54        374.91         8.60 o
   3  17  10          6.65          7.07         2.62 o
   4  17  10        105.43        102.26         4.58 o
   5  17  10         24.27         24.98         3.55 o
  -5  18  10          7.32          4.97         3.69 o
  -4  18  10          8.16         11.62         3.26 o
  -3  18  10         90.32         99.29         4.31 o
  -2  18  10          3.19          5.59         2.38 o
  -1  18  10        234.42        235.93         6.33 o
   0  18  10        115.21        103.54         4.40 o
   1  18  10         47.54         50.37         4.12 o
   2  18  10         22.59         21.18         3.44 o
   3  18  10         46.35         45.47         3.53 o
   4  18  10          0.68          0.20         2.42 o
   5  18  10          1.13          0.69         2.99 o
  -4  19  10         52.12         48.00         4.34 o
  -3  19  10         29.87         38.63         4.15 o
  -2  19  10          0.10         -0.90         2.37 o
  -1  19  10        106.75        110.43         4.75 o
   0  19  10         40.52         41.30         3.79 o
   1  19  10        106.44        102.68         4.93 o
   2  19  10         27.93         26.01         3.78 o
   3  19  10          0.47          0.27         2.54 o
  -2  20  10        142.59        143.33         5.47 o
  -1  20  10        265.31        264.20         7.06 o
   0  20  10          2.39          1.57         2.55 o
   1  20  10         88.21         95.07         5.34 o
   2  20  10         69.17         75.52         5.05 o
  -9   0  11          3.42          3.98         3.73 o
  -7   0  11        124.39        120.54         4.58 o
  -5   0  11       2101.26       2004.80        27.34 o
  -3   0  11        545.40        537.23         9.36 o
  -1   0  11       1446.75       1297.43        47.60 o
   1   0  11       1579.26       1530.03        24.66 o
   3   0  11       2115.17       2060.82        31.96 o
   5   0  11        883.16        765.01        17.56 o
   7   0  11          9.90         11.98         2.99 o
   9   0  11         23.34         17.94         5.98 o
 -10   1  11          1.30         -3.23         3.23 o
  -9   1  11         64.74         66.36         4.37 o
  -8   1  11        179.73        173.32         4.11 o
  -7   1  11        149.73        156.64         3.62 o
  -6   1  11         27.14         25.70         1.58 o
  -5   1  11         53.26         46.26         1.80 o
  -4   1  11       1264.71       1226.99        12.42 o
  -3   1  11         21.54         17.12         1.35 o
  -2   1  11        272.16        283.06         6.09 o
  -1   1  11         16.63         14.60         1.66 o
   0   1  11        515.40        493.65         7.81 o
   1   1  11        723.95        697.62         9.15 o
   2   1  11         22.45         14.50         1.45 o
   3   1  11       1196.86       1172.55        13.78 o
   4   1  11        127.20        120.42         3.04 o
   5   1  11          0.71          1.32         1.55 o
   6   1  11        114.37         96.90         3.25 o
   7   1  11          5.17          4.49         2.14 o
   8   1  11        318.38        328.95        12.28 o
   9   1  11        160.11        135.21        11.04 o
  10   1  11          9.13          1.38         5.98 o
 -10   2  11        264.12        290.97        10.22 o
  -9   2  11         44.53         52.23         3.91 o
  -8   2  11        262.55        282.58         5.24 o
  -7   2  11         19.28         18.81         1.71 o
  -6   2  11         20.56         30.82         2.13 o
  -5   2  11        845.35        762.78         8.32 o
  -4   2  11        203.04        198.21         4.14 o
  -3   2  11       1918.01       1987.12        19.19 o
  -2   2  11        259.12        253.63         4.30 o
  -1   2  11          0.58          5.23         1.73 o
   0   2  11        203.12        205.17        11.77 o
   1   2  11       3020.25       3012.82        35.67 o
   2   2  11        651.32        608.54         8.20 o
   3   2  11         79.80         74.36         2.26 o
   4   2  11       1239.68       1275.55        13.54 o
   5   2  11       1169.44       1085.84        14.53 o
   6   2  11         13.57         11.38         2.13 o
   7   2  11        149.70        160.39         5.58 o
   8   2  11        323.44        335.12         8.47 o
   9   2  11          9.11          0.00         5.06 o
  10   2  11        260.51        290.20        16.56 o
 -10   3  11         74.94         65.64         5.53 o
  -9   3  11          1.04          2.53         2.70 o
  -8   3  11         50.96         49.20         2.80 o
  -7   3  11         20.05         19.74         1.87 o
  -6   3  11        499.30        458.50         6.37 o
  -5   3  11         49.66         49.70         1.90 o
  -4   3  11       1737.32       1684.11        15.70 o
  -3   3  11         40.93         29.80         1.64 o
  -2   3  11        132.92        121.69         3.00 o
  -1   3  11         10.03          5.69         1.46 o
   0   3  11         85.16         67.61         2.94 o
   1   3  11          9.86         16.50         1.80 o
   2   3  11       1281.37       1322.89        15.17 o
   3   3  11        406.67        390.20         5.38 o
   4   3  11       1234.30       1108.46        12.05 o
   5   3  11        123.31        122.61         3.26 o
   6   3  11          0.49         -1.35         1.35 o
   7   3  11          1.53         -1.30         2.02 o
   8   3  11         14.32         17.39         2.86 o
   9   3  11        246.29        247.89        14.26 o
  10   3  11        456.86        500.84        22.54 o
 -10   4  11        197.00        214.40         7.53 o
  -9   4  11          5.60          3.72         2.82 o
  -8   4  11         41.59         47.80         2.81 o
  -7   4  11         57.55         60.03         2.71 o
  -6   4  11          8.30          7.15         1.49 o
  -5   4  11          0.49          0.32         1.17 o
  -4   4  11         11.09         11.64         1.30 o
  -3   4  11        957.91        996.35        10.00 o
  -2   4  11         21.02         17.80         1.75 o
  -1   4  11        179.50        176.23         4.28 o
   0   4  11        239.74        223.17         6.75 o
   1   4  11          1.61         -0.27         1.35 o
   2   4  11         99.28        113.55         3.00 o
   3   4  11         25.45         14.87         1.52 o
   4   4  11        889.35        887.71        11.10 o
   5   4  11          8.43          2.29         1.40 o
   6   4  11         55.00         42.92         2.34 o
   7   4  11          3.06          2.02         2.20 o
   8   4  11         62.68         60.45         3.82 o
   9   4  11         12.55         18.40         6.44 o
  10   4  11          3.64         -4.60         5.52 o
 -10   5  11         30.03         37.04         4.09 o
  -9   5  11         58.00         61.94         4.40 o
  -8   5  11        387.42        384.68         7.88 o
  -7   5  11         29.49         38.90         2.33 o
  -6   5  11         96.25         92.03         3.05 o
  -5   5  11        368.52        370.15         5.10 o
  -4   5  11        694.07        636.44         7.21 o
  -3   5  11        204.92        205.69         3.45 o
  -2   5  11        678.41        754.58        12.12 o
  -1   5  11         63.85         70.76         3.05 o
   0   5  11        925.62        977.35        13.53 o
   1   5  11         29.60         42.16         2.19 o
   2   5  11        274.81        239.83         5.72 o
   3   5  11       1146.46       1135.37        17.54 o
   4   5  11       1881.75       1783.98        21.05 o
   5   5  11        163.20        135.08         3.56 o
   6   5  11         80.14         74.23         3.20 o
   7   5  11          7.61          7.92         2.44 o
   8   5  11        198.62        210.64         6.83 o
   9   5  11        188.00        200.52        13.34 o
  10   5  11         37.49         34.03         8.28 o
 -10   6  11          0.14          4.40         3.16 o
  -9   6  11         63.41         55.64         4.28 o
  -8   6  11         26.47         28.91         2.98 o
  -7   6  11          1.06          0.99         1.65 o
  -6   6  11        539.39        550.62         7.36 o
  -5   6  11        859.42        876.35         9.39 o
  -4   6  11         22.03         37.25         1.71 o
  -3   6  11        739.42        706.93         8.30 o
  -2   6  11         60.56         36.71         2.16 o
  -1   6  11          0.16          0.46         1.47 o
   0   6  11       1246.77       1255.88        16.69 o
   1   6  11        117.51        101.94         2.78 o
   2   6  11         16.08         13.20         1.48 o
   3   6  11        241.76        224.81         4.46 o
   4   6  11          2.29          0.68         1.43 o
   5   6  11         34.44         41.66         2.51 o
   6   6  11         70.04         68.78         3.44 o
   7   6  11         23.60         26.97         3.16 o
   8   6  11        143.99        158.36         5.99 o
   9   6  11        202.36        229.96        14.26 o
  -9   7  11        106.91        108.81         6.20 o
  -8   7  11          0.06         -2.07         2.39 o
  -7   7  11         51.84         56.64         2.75 o
  -6   7  11         83.19         81.35         2.79 o
  -5   7  11         55.87         53.22         2.34 o
  -4   7  11        234.07        232.36         3.91 o
  -3   7  11       1492.38       1400.02        14.65 o
  -2   7  11         15.56          6.00         1.72 o
  -1   7  11         99.41         74.69         5.55 o
   0   7  11        252.53        218.62         4.16 o
   1   7  11        274.32        271.42         5.45 o
   2   7  11          0.60          2.54         1.37 o
   3   7  11         40.68         39.97         3.70 o
   4   7  11         70.09         66.58         2.59 o
   5   7  11         41.71         56.59         3.84 o
   6   7  11         43.37         56.39         3.16 o
   7   7  11          1.42          1.38         2.82 o
   8   7  11          0.25         -2.29         2.29 o
   9   7  11          8.10          8.89         3.86 o
  -9   8  11         31.44         25.28         4.36 o
  -8   8  11         54.78         64.95         4.65 o
  -7   8  11        776.54        798.67        12.65 o
  -6   8  11         14.64         15.62         1.96 o
  -5   8  11         11.07         12.25         1.64 o
  -4   8  11          2.57          3.35         1.34 o
  -3   8  11         35.82         34.68         3.50 o
  -2   8  11         31.66         38.58         2.66 o
  -1   8  11        207.97        187.90         4.72 o
   0   8  11        679.42        596.67         9.58 o
   1   8  11         33.56         24.71         1.78 o
   2   8  11        544.31        491.01         8.36 o
   3   8  11        315.27        301.24         5.49 o
   4   8  11          6.88          6.00         1.61 o
   5   8  11       1164.37       1184.41        14.69 o
   6   8  11        835.27        885.63        14.53 o
   7   8  11        386.76        382.46         9.65 o
   8   8  11         52.03         59.15         7.55 o
   9   8  11         39.43         39.41         5.17 o
  -9   9  11         21.26         11.11         3.85 o
  -8   9  11          9.14          9.09         3.24 o
  -7   9  11         28.87         29.50         2.89 o
  -6   9  11        217.25        212.40         5.20 o
  -5   9  11        346.58        373.34         5.80 o
  -4   9  11        240.49        240.04         4.77 o
  -3   9  11         39.49         39.12         2.17 o
  -2   9  11          0.67          1.81         2.23 o
  -1   9  11        229.01        223.53         5.43 o
   0   9  11          5.52          2.83         2.54 o
   1   9  11          4.36          1.73         1.66 o
   2   9  11         73.11         74.78         2.84 o
   3   9  11        235.32        207.18         4.56 o
   4   9  11          0.04          0.04         1.49 o
   5   9  11          9.58         10.77         1.80 o
   6   9  11        211.95        212.71         6.15 o
   7   9  11        130.77        138.94         6.01 o
   8   9  11         33.79         34.10         3.70 o
   9   9  11         10.39          9.27         4.38 o
  -9  10  11        295.98        305.32        10.38 o
  -8  10  11         23.61         22.29         3.78 o
  -7  10  11         44.74         44.27         3.51 o
  -6  10  11         41.59         44.39         2.86 o
  -5  10  11        457.20        454.42         7.18 o
  -4  10  11         59.49         50.56         2.76 o
  -3  10  11        549.71        535.71         7.79 o
  -2  10  11        615.35        597.38         8.33 o
  -1  10  11          3.96          4.55         1.79 o
   0  10  11        129.58        117.29         6.26 o
   1  10  11       1398.65       1330.59        16.13 o
   2  10  11        349.88        347.73         8.74 o
   3  10  11        832.00        800.60        10.93 o
   4  10  11          0.03          1.21         1.57 o
   5  10  11         46.00         39.96         2.71 o
   6  10  11        200.65        213.42         6.32 o
   7  10  11          1.60          0.51         2.63 o
   8  10  11         38.24         44.35         5.36 o
   9  10  11         24.47         39.25         5.17 o
  -8  11  11         16.36         16.46         3.99 o
  -7  11  11         18.81         23.12         3.17 o
  -6  11  11          1.75          2.08         2.00 o
  -5  11  11         75.40         76.13         3.04 o
  -4  11  11        220.12        229.06         5.34 o
  -3  11  11          1.31          0.57         1.65 o
  -2  11  11        111.22         92.56         3.77 o
  -1  11  11       1164.37       1132.13        16.20 o
   0  11  11         15.40         14.36         2.17 o
   1  11  11          0.47         -1.97         1.97 o
   2  11  11         92.28         79.82         3.23 o
   3  11  11        233.32        235.95         5.16 o
   4  11  11         19.16         27.52         2.21 o
   5  11  11         39.42         41.91         2.86 o
   6  11  11         55.18         57.13         3.56 o
   7  11  11         41.80         45.74         6.13 o
   8  11  11         44.63         52.05         5.63 o
  -8  12  11         32.21         20.20         4.05 o
  -7  12  11         12.71         11.39         3.00 o
  -6  12  11         79.36         78.89         3.64 o
  -5  12  11         26.47         25.11         2.59 o
  -4  12  11         22.84         25.49         2.40 o
  -3  12  11         65.67         61.09         3.04 o
  -2  12  11        154.72        149.10         4.47 o
  -1  12  11        228.45        210.77         6.55 o
   0  12  11         52.78         48.18         3.00 o
   1  12  11        289.97        281.28         6.62 o
   2  12  11        724.52        673.44         9.93 o
   3  12  11          1.50          2.98         1.76 o
   4  12  11         34.91         35.57         2.68 o
   5  12  11        450.21        477.65         8.95 o
   6  12  11         10.22         12.34         2.75 o
   7  12  11        153.85        161.50         6.89 o
   8  12  11         10.33         12.19         4.55 o
  -8  13  11        105.68        123.11         6.81 o
  -7  13  11        100.45        108.73         5.21 o
  -6  13  11        135.02        140.03         5.08 o
  -5  13  11         34.36         35.42         2.90 o
  -4  13  11        589.44        576.49         9.57 o
  -3  13  11          6.17          8.90         2.23 o
  -2  13  11         27.92         26.01         2.47 o
  -1  13  11        399.64        422.57         7.72 o
   0  13  11        479.98        462.63         8.92 o
   1  13  11         41.18         40.62         2.96 o
   2  13  11        660.67        644.64         9.78 o
   3  13  11        146.94        155.60         4.40 o
   4  13  11        163.06        157.11         4.62 o
   5  13  11          9.31         10.56         2.33 o
   6  13  11         34.86         33.50         3.33 o
   7  13  11        190.23        202.28         9.34 o
  -7  14  11         11.43         15.58         3.28 o
  -6  14  11          4.15          3.92         2.53 o
  -5  14  11         54.00         50.58         4.05 o
  -4  14  11        271.47        272.02         6.68 o
  -3  14  11          0.03         -1.90         1.90 o
  -2  14  11          1.81         -1.81         1.81 o
  -1  14  11        218.24        212.74         7.23 o
   0  14  11        284.19        295.35         7.15 o
   1  14  11         70.85         63.97         3.53 o
   2  14  11        169.61        165.45         5.43 o
   3  14  11         33.58         34.65         2.65 o
   4  14  11        196.51        201.97         5.75 o
   5  14  11         76.67         83.96         4.53 o
   6  14  11         68.39         75.95         4.36 o
   7  14  11        112.31        131.01         6.72 o
  -7  15  11         18.50          6.90         4.88 o
  -6  15  11         33.69         38.00         3.39 o
  -5  15  11         15.04         20.47         3.06 o
  -4  15  11        315.34        321.09         7.01 o
  -3  15  11         61.53         54.94         3.23 o
  -2  15  11         46.71         49.08         3.09 o
  -1  15  11          5.60          5.12         2.17 o
   0  15  11       1300.12       1249.96        16.74 o
   1  15  11        321.31        316.04         7.48 o
   2  15  11        151.57        144.04         5.18 o
   3  15  11         50.01         53.03         3.14 o
   4  15  11        657.98        675.85        11.71 o
   5  15  11         67.59         56.28         4.02 o
   6  15  11        104.94        112.60         5.39 o
  -6  16  11          1.60          0.60         2.99 o
  -5  16  11        162.11        162.98         6.48 o
  -4  16  11         16.12         11.73         2.59 o
  -3  16  11        153.30        152.85         5.43 o
  -2  16  11        113.55        110.95         4.80 o
  -1  16  11        442.98        435.28         9.20 o
   0  16  11         93.19        107.44         4.75 o
   1  16  11         63.24         67.55         3.82 o
   2  16  11         92.59         90.86         4.47 o
   3  16  11        234.18        229.58         6.31 o
   4  16  11          3.79          5.23         2.47 o
   5  16  11          2.64          0.31         2.75 o
   6  16  11          2.87          4.60         3.39 o
  -5  17  11          5.49          4.03         3.13 o
  -4  17  11         62.63         69.98         4.06 o
  -3  17  11          6.28          7.61         2.74 o
  -2  17  11          2.16          4.31         2.50 o
  -1  17  11         99.83         92.97         4.52 o
   0  17  11        366.99        376.67         8.76 o
   1  17  11        212.46        213.73         6.48 o
   2  17  11         55.18         61.48         3.97 o
   3  17  11        341.31        336.25         9.54 o
   4  17  11         18.79         18.88         3.32 o
   5  17  11        108.14        116.71         6.80 o
  -4  18  11         92.34         92.40         5.28 o
  -3  18  11        130.93        138.76         5.55 o
  -2  18  11         12.12         10.92         2.89 o
  -1  18  11         80.60         79.71         4.43 o
   0  18  11         12.32         14.25         3.01 o
   1  18  11        267.69        273.00        11.75 o
   2  18  11        107.99        115.12         6.04 o
   3  18  11        191.96        206.11         7.47 o
   4  18  11          5.19          3.50         3.12 o
  -3  19  11         24.07         19.51         3.24 o
  -2  19  11        294.18        294.42         7.97 o
  -1  19  11        231.72        228.63         6.98 o
   0  19  11          1.12          0.10         2.63 o
   1  19  11         40.67         49.06         4.07 o
   2  19  11        278.49        297.60         9.56 o
 -10   0  12         97.73        111.19         8.25 o
  -8   0  12         32.58         33.40         3.72 o
  -6   0  12          0.87          2.27         2.22 o
  -4   0  12        428.76        463.40        10.44 o
  -2   0  12        806.71        756.76        17.40 o
   0   0  12       4331.33       4341.49        64.62 o
   2   0  12        509.05        520.30        10.50 o
   4   0  12          0.41          2.21         1.89 o
   6   0  12        803.61        762.73        18.05 o
   8   0  12         72.32        113.60         8.74 o
 -10   1  12         96.47        101.15         5.54 o
  -9   1  12        143.16        140.31         7.32 o
  -8   1  12         60.38         59.81         2.85 o
  -7   1  12        125.85        123.90         3.83 o
  -6   1  12          0.17         -1.55         1.55 o
  -5   1  12         54.90         50.03         2.32 o
  -4   1  12         67.90         61.07         2.62 o
  -3   1  12          4.00          5.65         1.77 o
  -2   1  12        389.26        353.97         7.89 o
  -1   1  12       2321.72       2333.59        40.75 o
   0   1  12        447.80        378.66         6.82 o
   1   1  12          3.58          0.98         1.34 o
   2   1  12         99.77         93.02         3.11 o
   3   1  12        244.23        251.02         4.68 o
   4   1  12        713.62        669.16         8.85 o
   5   1  12         73.24         76.19         3.15 o
   6   1  12        128.62        139.68         4.06 o
   7   1  12          6.76          2.39         2.20 o
   8   1  12          2.90          6.17         2.53 o
   9   1  12         37.97         48.29         7.36 o
 -10   2  12        240.42        232.40         9.37 o
  -9   2  12        172.77        163.12         7.66 o
  -8   2  12          0.47         -1.93         2.06 o
  -7   2  12        212.34        205.53         4.73 o
  -6   2  12         67.21         64.09         2.46 o
  -5   2  12          4.20         10.65         1.34 o
  -4   2  12        130.80        107.09         2.77 o
  -3   2  12         80.82         79.63         2.92 o
  -2   2  12       1829.52       1802.21        22.74 o
  -1   2  12        185.86        186.63         5.51 o
   0   2  12        312.41        308.14         5.96 o
   1   2  12         31.23         36.50         3.51 o
   2   2  12       5253.08       5152.97        53.71 o
   3   2  12       2694.42       2481.75        27.09 o
   4   2  12         69.38         71.46         2.33 o
   5   2  12        361.93        338.55         6.31 o
   6   2  12          2.66         -0.82         1.51 o
   7   2  12         14.88         15.14         2.66 o
   8   2  12         17.69         17.18         2.90 o
   9   2  12        192.51        201.44        12.88 o
  10   2  12         49.00         53.35         8.74 o
 -10   3  12          0.15         -3.38         3.38 o
  -9   3  12         99.78         93.45         5.99 o
  -8   3  12        451.20        449.73         8.99 o
  -7   3  12         29.30         29.48         2.12 o
  -6   3  12        834.34        797.73         9.49 o
  -5   3  12          1.06          1.77         1.19 o
  -4   3  12         16.57          8.08         1.31 o
  -3   3  12        377.32        361.00         5.23 o
  -2   3  12        998.74        953.47        11.75 o
  -1   3  12       1246.66       1189.16        16.00 o
   0   3  12        322.50        278.00         5.63 o
   1   3  12       1074.97       1157.04        15.57 o
   2   3  12        189.22        165.63         4.35 o
   3   3  12         86.70         95.72         4.64 o
   4   3  12         75.69         80.88         2.84 o
   5   3  12         43.28         35.74         2.33 o
   6   3  12          8.76          4.57         1.72 o
   7   3  12        244.83        261.42         9.69 o
   8   3  12         26.08         30.89         3.23 o
   9   3  12         30.15         35.41         7.36 o
 -10   4  12         97.78        108.81         6.81 o
  -9   4  12        141.92        150.60         9.06 o
  -8   4  12         63.14         61.26         3.60 o
  -7   4  12          1.94         -0.28         1.62 o
  -6   4  12        161.16        155.61         3.62 o
  -5   4  12        555.97        563.87         6.85 o
  -4   4  12        968.97        874.90         9.25 o
  -3   4  12       1824.44       1711.46        15.99 o
  -2   4  12         67.27         66.61         4.73 o
  -1   4  12        144.14        125.18         3.94 o
   0   4  12         69.77         49.61         2.54 o
   1   4  12        183.31        170.29         4.44 o
   2   4  12         77.11         46.38         3.07 o
   3   4  12          0.93          0.12         1.33 o
   4   4  12        107.29         90.22         3.25 o
   5   4  12        100.64         90.62         3.05 o
   6   4  12         80.00         71.12         4.66 o
   7   4  12          0.82         -0.77         2.12 o
   8   4  12          3.40          5.93         2.56 o
   9   4  12          6.18          7.36         5.52 o
  -9   5  12         27.41         28.06         4.55 o
  -8   5  12         57.89         55.75         3.15 o
  -7   5  12          8.38          6.05         1.89 o
  -6   5  12        108.80        104.49         3.12 o
  -5   5  12        166.99        169.87         3.48 o
  -4   5  12          5.21          9.96         1.35 o
  -3   5  12        398.97        341.83         4.76 o
  -2   5  12         59.18         68.99         3.26 o
  -1   5  12       3766.06       3680.16        39.15 o
   0   5  12        284.43        273.74         5.84 o
   1   5  12       1164.99       1171.18        15.87 o
   2   5  12       1830.57       1652.47        21.24 o
   3   5  12       4208.71       4156.35        43.67 o
   4   5  12         17.90         15.28         1.71 o
   5   5  12         95.16        103.14         3.21 o
   6   5  12         70.73         70.52         3.55 o
   7   5  12        266.56        303.70         8.23 o
   8   5  12         74.52         86.84         4.85 o
   9   5  12          3.12          7.36         5.52 o
  -9   6  12        644.72        686.30        16.15 o
  -8   6  12        271.74        279.80         6.87 o
  -7   6  12        739.99        749.92        10.18 o
  -6   6  12         41.11         46.07         2.29 o
  -5   6  12         29.65         27.59         1.78 o
  -4   6  12        246.01        246.91         5.06 o
  -3   6  12        103.58        113.84         2.73 o
  -2   6  12          0.07         -1.47         1.47 o
  -1   6  12         30.40         25.89         2.21 o
   0   6  12        551.38        556.58         9.13 o
   1   6  12        151.93        146.69         5.38 o
   2   6  12        640.18        590.85         9.45 o
   3   6  12         74.25         67.41         2.63 o
   4   6  12        213.85        217.09         4.51 o
   5   6  12        560.27        566.59         8.35 o
   6   6  12          3.68         -0.99         2.00 o
   7   6  12        286.59        319.37         8.58 o
   8   6  12          1.54          0.43         2.36 o
   9   6  12        381.32        401.96        18.86 o
  -9   7  12          0.82          6.16         4.85 o
  -8   7  12        415.69        439.75        11.13 o
  -7   7  12        251.45        244.65         5.66 o
  -6   7  12        375.12        394.33         6.09 o
  -5   7  12          8.38          3.61         1.47 o
  -4   7  12         16.11         10.85         1.54 o
  -3   7  12         76.44         74.20         3.74 o
  -2   7  12         34.34         30.31         2.46 o
  -1   7  12       1631.91       1449.83        19.25 o
   0   7  12        155.18        115.69         6.25 o
   1   7  12        552.08        499.02        12.51 o
   2   7  12         17.00         12.40         2.01 o
   3   7  12        127.76        120.51         5.52 o
   4   7  12        150.44        150.92         3.90 o
   5   7  12        499.73        491.86         7.64 o
   6   7  12        273.70        298.35         7.90 o
   7   7  12         18.84         14.93         3.00 o
   8   7  12          6.15          5.33         2.74 o
   9   7  12        265.93        284.88        10.86 o
  -9   8  12         55.75         57.94        11.04 o
  -8   8  12          0.67          0.16         3.09 o
  -7   8  12        359.93        345.77         8.13 o
  -6   8  12        489.86        520.97         8.95 o
  -5   8  12         18.71         17.96         1.76 o
  -4   8  12          7.47          8.02         1.56 o
  -3   8  12          0.83          0.08         1.37 o
  -2   8  12       3681.85       3497.59        41.90 o
  -1   8  12        125.52        115.46         4.00 o
   0   8  12       1736.20       1674.22        21.88 o
   1   8  12        297.32        280.75         6.13 o
   2   8  12        425.93        437.21        13.68 o
   3   8  12        115.85         99.37         4.29 o
   4   8  12        167.70        160.36         4.13 o
   5   8  12         65.15         72.61         3.03 o
   6   8  12        182.41        189.81         6.27 o
   7   8  12         22.40         19.88         3.19 o
   8   8  12         14.61         14.73         3.09 o
   9   8  12          4.41          7.49         8.51 o
  -9   9  12          2.98          0.51         6.21 o
  -8   9  12        367.93        380.32        10.52 o
  -7   9  12        223.52        242.27         8.47 o
  -6   9  12        188.61        216.22         5.80 o
  -5   9  12          5.61          6.88         1.74 o
  -4   9  12         11.66         13.90         1.67 o
  -3   9  12         27.41         24.04         1.99 o
  -2   9  12          2.67          3.19         1.86 o
  -1   9  12          0.91         -1.58         1.69 o
   0   9  12        144.06        114.35         4.15 o
   1   9  12       1724.81       1640.77        21.71 o
   2   9  12         61.42         59.51         3.04 o
   3   9  12         11.78         10.33         1.76 o
   4   9  12         17.80         19.31         2.36 o
   5   9  12        192.38        218.97         5.06 o
   6   9  12        467.44        526.32        10.45 o
   7   9  12         99.59         95.62         5.13 o
   8   9  12        356.99        363.42         9.80 o
  -8  10  12         37.81         36.98         4.31 o
  -7  10  12        323.43        332.83         8.31 o
  -6  10  12         32.47         37.73         2.77 o
  -5  10  12         72.71         74.49         3.02 o
  -4  10  12          0.70          0.29         1.77 o
  -3  10  12         11.18         11.37         2.01 o
  -2  10  12       2150.28       2081.03        22.55 o
  -1  10  12          6.93          7.29         2.40 o
   0  10  12       1115.14       1075.79        15.59 o
   1  10  12         10.14         12.51         2.24 o
   2  10  12        725.33        647.23        10.65 o
   3  10  12          0.04          0.25         1.60 o
   4  10  12        240.25        237.90         5.21 o
   5  10  12         34.86         40.03         2.59 o
   6  10  12        128.64        135.33         5.28 o
   7  10  12        187.34        179.17         6.99 o
   8  10  12         45.55         41.72         4.07 o
  -8  11  12          6.94          9.25         3.51 o
  -7  11  12         38.81         41.59         3.64 o
  -6  11  12         22.81         23.07         2.72 o
  -5  11  12         60.45         58.69         3.21 o
  -4  11  12         27.64         23.12         2.34 o
  -3  11  12        787.84        786.99        11.57 o
  -2  11  12        192.25        185.64         4.94 o
  -1  11  12        347.24        342.36         7.23 o
   0  11  12         14.96         18.47         2.38 o
   1  11  12        572.24        564.10         9.99 o
   2  11  12          8.07          9.86         2.17 o
   3  11  12        138.06        154.37         4.85 o
   4  11  12          0.62          0.62         1.67 o
   5  11  12         33.25         30.03         2.70 o
   6  11  12        183.44        191.86         6.26 o
   7  11  12        105.09        104.92         5.75 o
   8  11  12        102.84         95.15         6.99 o
  -8  12  12        106.89        122.87         6.80 o
  -7  12  12        146.30        149.25         5.99 o
  -6  12  12         16.80         12.61         2.49 o
  -5  12  12        259.65        285.16         7.10 o
  -4  12  12         18.39         25.03         2.47 o
  -3  12  12          1.80          5.54         2.16 o
  -2  12  12          2.75          0.63         1.96 o
  -1  12  12         58.53         55.28         3.02 o
   0  12  12        635.59        625.63        10.86 o
   1  12  12        275.61        283.65        14.43 o
   2  12  12          8.79          8.19         2.26 o
   3  12  12        336.76        314.09         7.15 o
   4  12  12         21.24         18.17         2.53 o
   5  12  12         58.36         66.05         3.86 o
   6  12  12        167.42        175.33         6.15 o
   7  12  12        286.60        320.37         9.55 o
  -7  13  12         16.48          9.14         3.07 o
  -6  13  12         80.87         84.22         4.10 o
  -5  13  12          4.02          2.93         2.21 o
  -4  13  12        309.24        345.60         7.88 o
  -3  13  12        367.74        367.46         7.40 o
  -2  13  12        116.41        117.84         4.31 o
  -1  13  12       1129.99       1151.69        15.61 o
   0  13  12        217.67        221.83         6.17 o
   1  13  12        920.68        905.72        14.23 o
   2  13  12          0.61          2.83         2.17 o
   3  13  12        152.76        137.24         4.93 o
   4  13  12         62.08         67.02         3.70 o
   5  13  12          2.58          1.36         2.47 o
   6  13  12          1.45          0.24         3.00 o
   7  13  12         60.27         61.48         5.85 o
  -7  14  12         75.83         80.94         4.83 o
  -6  14  12         38.27         44.50         3.97 o
  -5  14  12         53.81         54.41         3.70 o
  -4  14  12        160.72        159.70         5.04 o
  -3  14  12        209.15        207.11         5.68 o
  -2  14  12         45.89         52.27         3.17 o
  -1  14  12         96.96        103.78         4.13 o
   0  14  12         70.62         62.18         3.71 o
   1  14  12         28.16         23.35         2.83 o
   2  14  12         16.32         12.09         2.63 o
   3  14  12          3.30          1.03         2.25 o
   4  14  12         82.16         82.79         4.11 o
   5  14  12         73.08         79.65         5.55 o
   6  14  12         30.43         32.15         4.15 o
  -6  15  12        218.61        225.49         7.77 o
  -5  15  12          2.27         -2.34         2.34 o
  -4  15  12         54.35         55.77         3.60 o
  -3  15  12          1.95          0.95         2.19 o
  -2  15  12         44.16         45.44         3.19 o
  -1  15  12        117.07        117.00         4.49 o
   0  15  12          6.71          7.86         2.38 o
   1  15  12          0.83          2.56         2.60 o
   2  15  12         31.02         29.40         3.11 o
   3  15  12         25.25         23.34         3.03 o
   4  15  12        189.11        187.84         6.77 o
   5  15  12         53.29         51.57         4.76 o
   6  15  12         46.00         41.70         5.13 o
  -5  16  12          1.31          5.35         3.32 o
  -4  16  12         54.54         55.52         3.84 o
  -3  16  12        171.34        186.94         6.08 o
  -2  16  12        111.52        106.88         4.85 o
  -1  16  12          7.90          3.95         2.59 o
   0  16  12        457.47        482.69         9.91 o
   1  16  12          7.22          4.97         2.77 o
   2  16  12         16.07         22.77         3.16 o
   3  16  12        101.04         95.19         4.65 o
   4  16  12         30.62         26.09         3.56 o
   5  16  12         18.26         13.92         3.87 o
  -4  17  12          0.09          1.46         3.02 o
  -3  17  12         20.89         21.15         3.19 o
  -2  17  12          1.15          3.47         2.59 o
  -1  17  12         44.77         40.53         3.49 o
   0  17  12        398.43        430.35         9.46 o
   1  17  12          0.41         -2.18         2.42 o
   2  17  12          7.58          5.72         2.77 o
   3  17  12          0.29         -2.64         2.64 o
   4  17  12         11.25          7.74         3.08 o
  -3  18  12         66.22         64.95         4.23 o
  -2  18  12         64.14         63.41         4.26 o
  -1  18  12        104.33        103.66         5.06 o
   0  18  12          0.97         -0.60         2.63 o
   1  18  12         32.87         30.75         3.56 o
   2  18  12         74.12         71.53         4.39 o
   3  18  12         16.81         17.07         4.65 o
  -1  19  12          2.07          1.28         2.63 o
   0  19  12         32.77         35.49         3.68 o
   1  19  12          0.76         -0.49         2.77 o
  -9   0  13        719.70        675.20        19.33 o
  -7   0  13        129.47        117.71         5.86 o
  -5   0  13        423.21        429.45        10.24 o
  -3   0  13        427.66        369.97        12.65 o
  -1   0  13       2048.91       1996.36        32.10 o
   1   0  13        762.29        664.78        13.08 o
   3   0  13         12.52          5.40         2.20 o
   5   0  13        104.59        115.91         6.18 o
   7   0  13       1085.99       1081.71        34.49 o
  -9   1  13         30.72         27.38         4.50 o
  -8   1  13        117.47        124.81         4.57 o
  -7   1  13        417.38        441.64         7.40 o
  -6   1  13          5.59          4.72         1.78 o
  -5   1  13          0.35          0.93         1.37 o
  -4   1  13        130.13        122.99         3.48 o
  -3   1  13        156.11        173.27         5.90 o
  -2   1  13        401.10        377.44         7.03 o
  -1   1  13         39.50         18.52         3.21 o
   0   1  13       4851.99       4614.65        59.13 o
   1   1  13        288.65        279.74         5.37 o
   2   1  13        941.62        883.82        11.41 o
   3   1  13        400.97        384.94         7.88 o
   4   1  13         39.55         47.14         2.60 o
   5   1  13         28.11         12.57         2.23 o
   6   1  13         79.96         80.19         3.78 o
   7   1  13        166.80        180.05         7.64 o
   8   1  13          9.63          8.35         3.08 o
  -9   2  13         22.56         27.31         4.81 o
  -8   2  13        297.38        307.36         7.44 o
  -7   2  13        129.56        125.05         3.97 o
  -6   2  13         66.40         76.67         3.33 o
  -5   2  13         12.25          8.17         1.51 o
  -4   2  13        244.59        224.16         4.61 o
  -3   2  13        888.65        808.33        12.01 o
  -2   2  13        519.29        535.84         8.88 o
  -1   2  13          0.95         -1.48         1.55 o
   0   2  13         51.35         69.90         3.54 o
   1   2  13       3384.88       3260.31        35.15 o
   2   2  13         17.48         19.47         1.90 o
   3   2  13        960.67        959.54        17.76 o
   4   2  13          0.28          0.52         1.52 o
   5   2  13        231.06        237.40         5.28 o
   6   2  13         14.25         17.65         2.01 o
   7   2  13          0.05         -0.09         2.20 o
   8   2  13        277.67        291.85         8.40 o
   9   2  13        413.48        424.50        19.32 o
  -9   3  13         74.11         77.98         5.72 o
  -8   3  13         11.98         10.32         2.59 o
  -7   3  13         53.80         55.35         2.87 o
  -6   3  13        127.69        123.82         4.10 o
  -5   3  13        149.98        127.15         3.33 o
  -4   3  13        137.81        123.74         3.24 o
  -3   3  13          7.51          6.13         1.72 o
  -2   3  13       1575.29       1555.13        20.27 o
  -1   3  13        409.35        364.04         6.95 o
   0   3  13       1123.03       1006.00        18.52 o
   1   3  13       1668.54       1552.21        20.17 o
   2   3  13        661.38        621.44         8.80 o
   3   3  13        583.84        517.37         7.72 o
   4   3  13        372.45        344.84         5.80 o
   5   3  13          1.67         -0.40         1.53 o
   6   3  13        203.24        205.89         5.01 o
   7   3  13         10.74         13.29         2.74 o
   8   3  13        197.78        212.31         7.16 o
   9   3  13          2.74          9.20         5.52 o
  -9   4  13          0.03          3.94         4.17 o
  -8   4  13         13.26          6.18         2.57 o
  -7   4  13          1.00          1.75         1.93 o
  -6   4  13          0.66         -0.29         1.83 o
  -5   4  13         46.98         40.36         2.13 o
  -4   4  13        593.73        615.76         7.95 o
  -3   4  13         24.03         14.38         1.74 o
  -2   4  13         18.98         13.30         2.00 o
  -1   4  13         39.87         24.46         2.33 o
   0   4  13          4.67          1.45         1.76 o
   1   4  13         57.97         50.54         6.12 o
   2   4  13        533.76        474.73        10.43 o
   3   4  13        120.99        100.69         3.25 o
   4   4  13        371.87        360.14         6.84 o
   5   4  13          0.57         -1.24         1.60 o
   6   4  13         56.06         62.76         3.39 o
   7   4  13         35.01         41.25         3.45 o
   8   4  13         75.35         80.94         5.53 o
   9   4  13         35.37         33.57         6.90 o
  -9   5  13        164.06        152.08         8.17 o
  -8   5  13         16.92         13.12         2.74 o
  -7   5  13        148.43        152.01         4.98 o
  -6   5  13        387.62        403.29         6.75 o
  -5   5  13        458.32        473.74         6.77 o
  -4   5  13        929.25        898.45        10.44 o
  -3   5  13         47.88         32.82         1.91 o
  -2   5  13         53.11         48.14         4.08 o
  -1   5  13          1.08          0.56         1.58 o
   0   5  13        920.59        913.31        13.32 o
   1   5  13        103.75         78.35         3.66 o
   2   5  13         16.20         11.68         2.06 o
   3   5  13        221.17        167.82         4.65 o
   4   5  13       1231.34       1236.70        16.88 o
   5   5  13        316.41        321.87         6.46 o
   6   5  13         17.10         15.57         2.47 o
   7   5  13        102.80        120.93         5.39 o
   8   5  13        477.85        504.84        11.68 o
   9   5  13        216.43        221.68        13.80 o
  -9   6  13         32.43         34.05         5.96 o
  -8   6  13        151.74        143.47         7.16 o
  -7   6  13         21.55         14.69         2.81 o
  -6   6  13        568.83        554.84         9.10 o
  -5   6  13          1.45         -0.26         1.55 o
  -4   6  13          2.19          3.51         1.53 o
  -3   6  13        404.24        382.58         5.76 o
  -2   6  13         76.95         62.79         3.03 o
  -1   6  13        412.11        395.11         7.44 o
   0   6  13         26.25         21.85         2.21 o
   1   6  13        154.27        150.78         4.40 o
   2   6  13        556.55        542.63         9.21 o
   3   6  13        501.99        434.36         7.93 o
   4   6  13       1101.25        983.25        17.53 o
   5   6  13        603.55        589.71         8.69 o
   6   6  13          0.45         -1.94         1.94 o
   7   6  13          6.75          5.07         2.74 o
   8   6  13        189.07        200.61         7.16 o
   9   6  13          3.42          2.47         3.53 o
  -9   7  13          6.51          7.48         4.85 o
  -8   7  13         32.23         23.77         7.13 o
  -7   7  13          0.77          2.65         2.77 o
  -6   7  13          8.61          4.99         2.07 o
  -5   7  13         48.44         41.60         2.21 o
  -4   7  13         87.52         84.76         2.87 o
  -3   7  13        333.26        301.81         5.04 o
  -2   7  13         91.50         76.58         3.40 o
  -1   7  13          4.58          2.14         1.87 o
   0   7  13       1272.61       1139.60        19.72 o
   1   7  13        155.94        127.75         4.23 o
   2   7  13         38.15         37.24         2.63 o
   3   7  13        169.54        160.33         4.65 o
   4   7  13         11.41         12.39         2.04 o
   5   7  13         57.74         51.79         3.03 o
   6   7  13        173.96        167.58         5.49 o
   7   7  13        163.37        168.06         6.55 o
   8   7  13         25.96         32.99         3.62 o
  -8   8  13          0.89          5.20         5.06 o
  -7   8  13         16.49         11.95         4.44 o
  -6   8  13        209.53        224.17         6.11 o
  -5   8  13         91.47         88.83         3.05 o
  -4   8  13        145.24        148.14         3.70 o
  -3   8  13         21.65         28.28         2.15 o
  -2   8  13        156.01        123.10         4.27 o
  -1   8  13        592.71        563.27         9.71 o
   0   8  13          2.42          0.46         1.84 o
   1   8  13        324.45        319.15         6.79 o
   2   8  13        173.37        147.85         4.48 o
   3   8  13         19.23         18.19         2.21 o
   4   8  13          7.61          9.79         2.09 o
   5   8  13        557.22        555.23         9.62 o
   6   8  13        416.76        430.00        10.88 o
   7   8  13        105.07        120.48         8.97 o
   8   8  13          6.20          4.64         3.53 o
  -8   9  13         65.47         61.40         6.15 o
  -7   9  13         30.44         33.11         3.91 o
  -6   9  13         13.05         13.68         2.49 o
  -5   9  13        171.66        177.09         4.44 o
  -4   9  13        240.69        240.21         5.66 o
  -3   9  13        256.82        260.54         5.30 o
  -2   9  13         16.11         20.91         2.25 o
  -1   9  13        347.88        305.33         8.14 o
   0   9  13         15.24         19.75         2.38 o
   1   9  13          3.23          8.40         2.13 o
   2   9  13        102.48         93.31         3.93 o
   3   9  13        255.18        225.74         5.79 o
   4   9  13         14.38         13.77         2.25 o
   5   9  13        208.40        218.41         5.75 o
   6   9  13        325.02        304.98         9.11 o
   7   9  13          6.02          5.34         4.14 o
   8   9  13         88.97         87.85         6.48 o
  -8  10  13         40.73         31.75         5.30 o
  -7  10  13          6.32          6.92         3.13 o
  -6  10  13         16.61         21.90         2.75 o
  -5  10  13        112.78        117.18         4.17 o
  -4  10  13          7.65          9.25         1.89 o
  -3  10  13         77.24         71.63         3.33 o
  -2  10  13         42.96         43.75         3.85 o
  -1  10  13        258.64        249.41         6.21 o
   0  10  13          1.47          1.31         2.08 o
   1  10  13       1274.92       1174.57        17.57 o
   2  10  13         69.37         73.27         3.53 o
   3  10  13         58.45         55.08         3.20 o
   4  10  13         30.58         32.32         3.14 o
   5  10  13         26.16         28.51         2.75 o
   6  10  13          0.30         -0.49         2.71 o
   7  10  13         10.38          7.36         3.90 o
   8  10  13         31.71         31.19         7.36 o
  -7  11  13        341.30        335.73         9.87 o
  -6  11  13         45.19         42.08         3.61 o
  -5  11  13         31.73         30.76         2.80 o
  -4  11  13        123.91        127.90         4.41 o
  -3  11  13        197.17        185.47         5.11 o
  -2  11  13          8.43         11.85         2.21 o
  -1  11  13        154.75        140.20         4.85 o
   0  11  13         16.53         13.82         2.41 o
   1  11  13        259.86        229.15         6.13 o
   2  11  13        396.96        382.31         7.93 o
   3  11  13         12.16         10.06         2.15 o
   4  11  13          0.82         -0.27         2.09 o
   5  11  13         49.98         51.96         3.73 o
   6  11  13         31.85         31.67         3.89 o
   7  11  13         15.15         17.21         4.06 o
  -7  12  13          9.07          7.92         3.37 o
  -6  12  13         36.70         33.64         3.55 o
  -5  12  13         98.60        101.00         4.44 o
  -4  12  13        457.25        453.98         8.43 o
  -3  12  13        149.61        133.70         4.54 o
  -2  12  13          4.76          4.47         2.06 o
  -1  12  13          1.09          0.86         2.25 o
   0  12  13        380.86        360.09         7.94 o
   1  12  13         83.28         88.87         4.14 o
   2  12  13         97.97         98.22         4.53 o
   3  12  13          7.77         11.80         2.73 o
   4  12  13          1.40         -0.90         1.98 o
   5  12  13         72.45         73.11         4.24 o
   6  12  13         98.73        109.13         6.11 o
   7  12  13         76.11         75.77         6.34 o
  -7  13  13          2.48         -1.93         3.28 o
  -6  13  13         58.55         71.92         4.62 o
  -5  13  13         13.03         12.05         3.37 o
  -4  13  13         25.59         23.08         2.68 o
  -3  13  13          0.13         -1.75         1.98 o
  -2  13  13        184.08        188.54         5.33 o
  -1  13  13          8.31         13.21         2.30 o
   0  13  13        436.56        427.03         8.84 o
   1  13  13          4.30          2.83         2.29 o
   2  13  13        654.20        614.95        11.10 o
   3  13  13        118.13        117.68         4.80 o
   4  13  13        112.84        127.49         5.11 o
   5  13  13          0.16         -2.82         2.82 o
   6  13  13         81.04         88.82         5.48 o
  -6  14  13        626.08        651.17        13.26 o
  -5  14  13          0.10         -0.67         2.48 o
  -4  14  13        114.99        120.78         5.63 o
  -3  14  13         36.39         36.80         3.01 o
  -2  14  13         12.00         10.76         2.43 o
  -1  14  13        260.69        248.55         8.74 o
   0  14  13          1.22         -2.21         2.21 o
   1  14  13         59.33         70.20         3.90 o
   2  14  13        204.24        194.88         5.95 o
   3  14  13          1.51         -2.14         2.38 o
   4  14  13         15.87         16.89         2.88 o
   5  14  13         70.66         68.98         5.11 o
   6  14  13          0.41          6.22         3.36 o
  -5  15  13        171.56        168.87         5.98 o
  -4  15  13        110.99        118.78         5.07 o
  -3  15  13         10.63          9.15         2.49 o
  -2  15  13          0.56         -0.15         2.16 o
  -1  15  13        294.83        295.00         6.91 o
   0  15  13        102.08        100.50         5.38 o
   1  15  13         22.17         19.94         3.00 o
   2  15  13        228.14        232.88         6.74 o
   3  15  13         62.62         54.69         3.85 o
   4  15  13          1.14         -0.63         2.64 o
   5  15  13        148.88        162.97         7.79 o
  -5  16  13        137.81        154.99        13.80 o
  -4  16  13         38.18         44.26         4.13 o
  -3  16  13         61.65         64.60         4.05 o
  -2  16  13          0.10         -2.44         2.44 o
  -1  16  13        257.05        263.66         7.44 o
   0  16  13         11.24          8.13         2.94 o
   1  16  13         54.69         48.51         3.64 o
   2  16  13        108.83        116.05         5.16 o
   3  16  13        245.01        261.98         7.28 o
   4  16  13        197.04        213.03         7.47 o
  -3  17  13        152.22        146.84         5.84 o
  -2  17  13         16.03         19.92         3.14 o
  -1  17  13         12.73         10.76         3.56 o
   0  17  13          0.26          0.40         2.75 o
   1  17  13         85.88         88.53         4.67 o
   2  17  13         34.80         36.15         3.53 o
   3  17  13        125.17        120.68         8.50 o
  -2  18  13         34.81         30.66         3.63 o
  -1  18  13         83.20         81.74         4.68 o
   0  18  13         40.51         40.88         3.85 o
   1  18  13        354.76        360.62         9.00 o
   2  18  13         10.21         14.26         7.36 o
  -8   0  14        966.36       1035.89        20.05 o
  -6   0  14          4.16         -0.33         2.56 o
  -4   0  14        248.65        238.71         7.43 o
  -2   0  14          0.12         -1.08         2.20 o
   0   0  14        133.74        103.93         5.03 o
   2   0  14         13.66          6.18         2.36 o
   4   0  14        463.50        486.65        13.66 o
   6   0  14          4.72          4.60         2.93 o
   8   0  14        224.43        221.68        12.88 o
  -9   1  14        207.37        214.06         7.56 o
  -8   1  14         10.58         15.92         2.72 o
  -7   1  14         18.82         24.59         2.49 o
  -6   1  14          2.77          0.96         1.76 o
  -5   1  14        202.16        194.84         4.21 o
  -4   1  14        193.07        169.82         4.18 o
  -3   1  14         21.16         19.78         2.13 o
  -2   1  14        641.03        615.13         9.99 o
  -1   1  14         24.81         19.25         2.13 o
   0   1  14        878.05        757.82        10.44 o
   1   1  14        211.35        223.01         4.84 o
   2   1  14        239.98        247.36         5.04 o
   3   1  14         50.97         53.37         2.50 o
   4   1  14         33.89         32.22         2.80 o
   5   1  14          0.03          2.12         1.94 o
   6   1  14         42.64         37.21         2.99 o
   7   1  14        314.13        303.48        17.94 o
   8   1  14         69.72         81.17         5.83 o
  -9   2  14         16.20         21.48         4.51 o
  -8   2  14        370.19        400.79         8.29 o
  -7   2  14          5.93          6.68         2.17 o
  -6   2  14         41.88         41.36         2.80 o
  -5   2  14          0.07         -0.80         1.42 o
  -4   2  14        106.11        112.25         3.53 o
  -3   2  14         99.79        102.90         3.82 o
  -2   2  14        664.33        577.21         9.58 o
  -1   2  14        395.66        338.65         7.02 o
   0   2  14        212.26        175.92         6.37 o
   1   2  14        120.43        117.87         5.40 o
   2   2  14       1121.27       1104.56        13.86 o
   3   2  14        127.65        136.24         3.75 o
   4   2  14         33.23         40.86         2.57 o
   5   2  14         49.43         39.73         2.98 o
   6   2  14        178.08        188.10         5.75 o
   7   2  14        176.21        197.06         8.61 o
   8   2  14        201.98        205.99        13.80 o
  -9   3  14        262.86        291.88        10.34 o
  -8   3  14          2.10         -0.96         2.66 o
  -7   3  14        348.30        357.07         7.10 o
  -6   3  14          2.50          3.03         1.96 o
  -5   3  14         57.73         49.87         2.36 o
  -4   3  14         61.61         46.78         2.26 o
  -3   3  14        178.36        178.44         4.60 o
  -2   3  14          1.96          1.98         1.72 o
  -1   3  14          0.05         -0.19         1.63 o
   0   3  14          0.82         -0.18         1.76 o
   1   3  14        163.22        129.55         5.72 o
   2   3  14        462.72        455.84         7.33 o
   3   3  14        154.22        169.36         4.20 o
   4   3  14         13.28         11.05         2.04 o
   5   3  14        294.82        284.57         7.07 o
   6   3  14         39.16         32.49         3.36 o
   7   3  14         80.13         89.27         7.13 o
   8   3  14         37.06         32.16         4.38 o
  -9   4  14        296.83        328.04        13.47 o
  -8   4  14          9.78          7.38         2.95 o
  -7   4  14         80.84         84.61         4.41 o
  -6   4  14          0.12         -0.56         1.80 o
  -5   4  14        203.00        186.66         4.13 o
  -4   4  14        310.59        311.72         6.40 o
  -3   4  14        116.89        123.80         3.31 o
  -2   4  14        336.12        292.52         6.37 o
  -1   4  14       1043.45        933.05        13.73 o
   0   4  14         85.29         71.17         4.01 o
   1   4  14         70.04         69.36         3.64 o
   2   4  14         64.27         57.72         3.00 o
   3   4  14        195.74        184.01         4.33 o
   4   4  14        120.08        113.42         4.09 o
   5   4  14         54.32         61.46         3.56 o
   6   4  14          1.64          1.03         2.47 o
   7   4  14         49.30         47.20         9.66 o
   8   4  14         17.49         18.25         5.75 o
  -9   5  14        658.91        702.19        20.93 o
  -8   5  14         17.18         16.33         3.64 o
  -7   5  14         30.06         25.19         3.08 o
  -6   5  14         44.45         45.72         3.31 o
  -5   5  14         93.11         97.42         3.44 o
  -4   5  14        388.24        395.87         6.71 o
  -3   5  14         27.19         20.90         2.00 o
  -2   5  14        250.35        234.56         5.66 o
  -1   5  14         92.15         66.75         3.16 o
   0   5  14         59.82         55.64         3.00 o
   1   5  14          9.90         23.55         2.91 o
   2   5  14         58.88         44.41         2.79 o
   3   5  14         96.00         94.35         3.39 o
   4   5  14          9.47          6.11         1.93 o
   5   5  14        235.17        250.40         6.78 o
   6   5  14         16.26         19.22         3.19 o
   7   5  14        505.08        540.83        15.44 o
   8   5  14         37.61         40.90         6.67 o
  -8   6  14         10.85         17.64         3.91 o
  -7   6  14         93.48         99.34         5.02 o
  -6   6  14        362.64        357.36         8.01 o
  -5   6  14         88.33         94.55         3.45 o
  -4   6  14         39.90         37.21         2.39 o
  -3   6  14        322.26        290.69         6.28 o
  -2   6  14          1.24          2.27         1.84 o
  -1   6  14       1004.09        985.18        14.43 o
   0   6  14         16.10         20.44         2.25 o
   1   6  14         84.13         72.35         3.34 o
   2   6  14          3.86          0.03         1.80 o
   3   6  14        111.83        104.12         4.02 o
   4   6  14         49.74         44.23         2.83 o
   5   6  14        152.32        145.82         5.28 o
   6   6  14         74.13         84.69         4.86 o
   7   6  14          1.12         -1.15         3.25 o
   8   6  14         76.32         85.70         6.18 o
  -8   7  14         18.30         25.17         4.97 o
  -7   7  14         13.34         13.69         3.34 o
  -6   7  14          1.32          1.49         2.47 o
  -5   7  14         59.32         63.51         2.93 o
  -4   7  14         12.85          6.23         1.83 o
  -3   7  14        189.45        189.15         4.51 o
  -2   7  14        654.73        610.60        10.24 o
  -1   7  14        376.06        317.68         6.87 o
   0   7  14        286.64        264.37         6.21 o
   1   7  14        835.05        794.02        12.45 o
   2   7  14        272.35        244.79         5.92 o
   3   7  14         73.87         73.56         3.73 o
   4   7  14        135.92        142.22         4.64 o
   5   7  14         13.68         12.85         2.53 o
   6   7  14         87.48         82.17         7.23 o
   7   7  14         18.17         16.20         5.06 o
   8   7  14         65.90         66.65         5.98 o
  -8   8  14        767.31        770.21        20.60 o
  -7   8  14        190.00        200.46        10.31 o
  -6   8  14        483.99        474.79        11.85 o
  -5   8  14         24.58         20.45         2.37 o
  -4   8  14         87.10         86.01         3.32 o
  -3   8  14        170.73        159.15         7.75 o
  -2   8  14         44.98         41.97         2.83 o
  -1   8  14        195.00        158.12         6.34 o
   0   8  14        229.29        215.43         5.67 o
   1   8  14        142.68        124.37         4.44 o
   2   8  14          0.21         -1.28         1.80 o
   3   8  14         28.76         28.04         2.62 o
   4   8  14         96.21        104.75         4.23 o
   5   8  14         73.64         78.49         4.38 o
   6   8  14        944.79        980.34        21.83 o
   7   8  14         32.14         34.80         4.88 o
   8   8  14         85.72         94.47         6.66 o
  -8   9  14        394.30        361.45        21.62 o
  -7   9  14         40.60         43.43         4.36 o
  -6   9  14         35.64         39.48         4.21 o
  -5   9  14         12.79          9.28         2.45 o
  -4   9  14        444.34        454.72         8.22 o
  -3   9  14          6.49          6.01         1.81 o
  -2   9  14        302.02        298.19         6.38 o
  -1   9  14        103.20         87.47         4.31 o
   0   9  14        644.97        603.55        10.49 o
   1   9  14         61.01         59.43         3.83 o
   2   9  14         38.79         40.28         2.87 o
   3   9  14          6.68          5.49         2.04 o
   4   9  14        374.27        376.75         7.85 o
   5   9  14          7.06          8.38         2.57 o
   6   9  14          1.45         -0.61         2.92 o
   7   9  14          0.99         -0.55         3.40 o
  -7  10  14         20.23         13.66         3.60 o
  -6  10  14         94.10         95.04         5.56 o
  -5  10  14          2.55          0.44         2.45 o
  -4  10  14         15.26         15.41         2.41 o
  -3  10  14        291.19        297.08         6.86 o
  -2  10  14        357.54        333.20         6.94 o
  -1  10  14        372.84        354.83         9.45 o
   0  10  14          0.36          1.61         2.13 o
   1  10  14          0.23          1.16         2.18 o
   2  10  14        197.18        209.27         5.84 o
   3  10  14         35.96         29.95         2.75 o
   4  10  14        285.53        280.88         6.82 o
   5  10  14        339.63        362.17        10.28 o
   6  10  14         19.36         11.65         3.45 o
   7  10  14          1.26          0.74         3.73 o
  -7  11  14         86.16         89.44         5.64 o
  -6  11  14          7.04          5.28         3.23 o
  -5  11  14         55.38         55.39         4.01 o
  -4  11  14          9.08         11.43         2.31 o
  -3  11  14         84.82         86.59         3.88 o
  -2  11  14        148.66        152.93         4.75 o
  -1  11  14        200.58        195.61         5.72 o
   0  11  14        154.64        150.22         5.06 o
   1  11  14          3.75          5.57         2.25 o
   2  11  14        204.77        211.81         6.04 o
   3  11  14        177.90        184.21         5.61 o
   4  11  14         50.59         40.31         3.91 o
   5  11  14          4.96          0.24         2.25 o
   6  11  14          2.13          0.37         3.00 o
   7  11  14         69.03         74.54         6.15 o
  -6  12  14         27.00         24.11         4.09 o
  -5  12  14         92.98        102.19         5.22 o
  -4  12  14          2.05          5.99         3.26 o
  -3  12  14        550.47        581.68         9.95 o
  -2  12  14         82.71         81.22         3.72 o
  -1  12  14         91.43         92.91         4.29 o
   0  12  14        180.58        174.04         5.67 o
   1  12  14        575.38        558.44        10.44 o
   2  12  14         99.75         93.59         4.31 o
   3  12  14         31.44         27.20         2.99 o
   4  12  14         89.47        111.06         4.73 o
   5  12  14          6.33          1.61         3.09 o
   6  12  14         51.89         43.58         4.50 o
  -6  13  14         31.02         27.32         6.01 o
  -5  13  14          9.79         11.87         3.21 o
  -4  13  14        108.62        111.59         4.80 o
  -3  13  14         83.44         73.11         3.70 o
  -2  13  14          1.28          1.07         2.18 o
  -1  13  14         13.54          9.92         2.43 o
   0  13  14          0.01          1.25         2.28 o
   1  13  14         16.98         15.59         2.71 o
   2  13  14         90.19         91.92         4.43 o
   3  13  14        866.41        874.55        14.39 o
   4  13  14        303.70        309.22         7.60 o
   5  13  14        134.95        162.59         7.43 o
   6  13  14         42.98         43.96         4.65 o
  -5  14  14        180.19        191.78         7.11 o
  -4  14  14        205.23        208.10         6.45 o
  -3  14  14         19.63         19.19         2.92 o
  -2  14  14         16.23         21.82         2.70 o
  -1  14  14        224.12        215.07         6.00 o
   0  14  14          5.37          3.85         3.42 o
   1  14  14        279.98        270.48         7.19 o
   2  14  14          7.48          4.78         2.57 o
   3  14  14        353.03        373.42         8.68 o
   4  14  14         69.20         79.81         4.26 o
   5  14  14         40.28         38.84         4.51 o
  -5  15  14         34.75         34.00         4.84 o
  -4  15  14         98.12         95.82         4.69 o
  -3  15  14         26.26         22.64         3.15 o
  -2  15  14        283.33        299.79         7.81 o
  -1  15  14         68.47         68.56         3.93 o
   0  15  14        376.10        397.39         8.35 o
   1  15  14          8.12         10.82         2.68 o
   2  15  14          4.09          3.40         2.56 o
   3  15  14          9.92          6.05         2.79 o
   4  15  14          3.06          0.82         2.87 o
  -4  16  14         18.57         25.43         4.41 o
  -3  16  14         25.68         23.78         3.27 o
  -2  16  14          3.42          5.56         2.75 o
  -1  16  14          4.23          0.87         2.66 o
   0  16  14         35.06         33.54         3.49 o
   1  16  14         39.67         35.73         3.62 o
   2  16  14          3.54          1.87         2.66 o
   3  16  14         82.94         89.46         6.09 o
  -2  17  14        139.95        140.41         5.77 o
  -1  17  14          2.33          4.06         2.77 o
   0  17  14        272.28        263.33         7.65 o
   1  17  14          0.73         -0.77         2.68 o
   2  17  14         38.91         37.76         3.73 o
  -9   0  15          9.97          1.38         6.90 o
  -7   0  15         11.55         15.24         3.58 o
  -5   0  15         41.65         53.67         3.64 o
  -3   0  15         62.34         69.92         4.33 o
  -1   0  15        135.88        112.72         5.54 o
   1   0  15        227.37        193.25         6.55 o
   3   0  15        257.58        287.52         7.90 o
   5   0  15          2.54          3.05         3.22 o
   7   0  15          0.89          3.22         5.06 o
  -8   1  15         10.17         10.47         2.41 o
  -7   1  15        188.48        192.82         5.80 o
  -6   1  15         50.62         50.74         3.33 o
  -5   1  15        133.29        140.42         3.75 o
  -4   1  15        314.01        334.32         6.16 o
  -3   1  15        213.58        184.02         5.14 o
  -2   1  15         43.14         42.71         2.78 o
  -1   1  15        291.66        317.61         6.07 o
   0   1  15        106.35         83.92         3.77 o
   1   1  15       1018.42        985.96        12.99 o
   2   1  15        160.40        154.06         4.17 o
   3   1  15        638.34        637.43         9.30 o
   4   1  15         22.13         18.30         2.64 o
   5   1  15        105.48        107.83         4.77 o
   6   1  15        254.61        295.31         7.47 o
   7   1  15        179.69        173.79        12.42 o
   8   1  15         10.03         12.99         3.91 o
  -8   2  15        134.09        141.86         5.24 o
  -7   2  15        332.81        335.66         7.50 o
  -6   2  15        164.29        162.51         4.86 o
  -5   2  15        187.44        195.12         4.35 o
  -4   2  15         10.80         12.20         1.92 o
  -3   2  15         16.06         20.92         2.33 o
  -2   2  15        924.92        891.14        13.41 o
  -1   2  15         18.57         14.52         2.16 o
   0   2  15        117.68        132.48         4.70 o
   1   2  15        263.94        282.96         5.69 o
   2   2  15          0.06         -1.57         1.57 o
   3   2  15          7.61          8.19         1.84 o
   4   2  15         79.38         84.68         4.19 o
   5   2  15        474.72        493.46        10.12 o
   6   2  15        110.05         96.58         5.30 o
   7   2  15         21.83         29.34         5.98 o
   8   2  15         67.22         81.04         5.85 o
  -8   3  15         20.17         24.31         4.19 o
  -7   3  15          2.50          3.05         2.42 o
  -6   3  15        232.78        251.44         6.05 o
  -5   3  15        117.86        119.76         3.51 o
  -4   3  15        171.94        192.02         4.28 o
  -3   3  15         52.97         42.96         2.66 o
  -2   3  15          5.68          1.26         1.93 o
  -1   3  15          2.40          2.43         1.91 o
   0   3  15        138.18        107.34         4.43 o
   1   3  15         13.01          7.28         1.83 o
   2   3  15        174.67        175.56         4.43 o
   3   3  15        302.59        290.26         5.65 o
   4   3  15          8.39          1.53         2.12 o
   5   3  15         47.36         41.07         4.51 o
   6   3  15         23.30         21.10         3.27 o
   7   3  15        400.70        406.10        13.01 o
   8   3  15         91.62         98.99         6.66 o
  -8   4  15        253.84        259.26         9.12 o
  -7   4  15        364.27        378.83         9.27 o
  -6   4  15        140.79        150.86         7.10 o
  -5   4  15          1.75          1.26         1.70 o
  -4   4  15        595.27        579.85         8.76 o
  -3   4  15        236.41        234.73         5.13 o
  -2   4  15          0.38         -0.02         1.75 o
  -1   4  15          7.94          4.60         1.90 o
   0   4  15        995.58        994.95        14.68 o
   1   4  15         30.32         27.21         2.51 o
   2   4  15       1016.79        959.96        12.70 o
   3   4  15        173.16        159.84         4.80 o
   4   4  15        142.33        144.98         4.69 o
   5   4  15         10.76          5.93         2.47 o
   6   4  15        224.79        232.97         7.79 o
   7   4  15          1.19         -1.38         3.25 o
   8   4  15          0.04          5.00         3.73 o
  -8   5  15         54.93         64.85         5.96 o
  -7   5  15        332.20        362.04         9.52 o
  -6   5  15        194.42        215.42         7.10 o
  -5   5  15         71.15         66.80         3.01 o
  -4   5  15         17.00         21.86         2.13 o
  -3   5  15         85.55         96.09         3.40 o
  -2   5  15         33.39         23.67         2.51 o
  -1   5  15        238.46        258.17         6.17 o
   0   5  15          6.31         10.71         2.25 o
   1   5  15          1.36          2.78         1.89 o
   2   5  15          0.24         -0.56         1.80 o
   3   5  15        175.42        154.45         5.02 o
   4   5  15        363.41        367.12         7.55 o
   5   5  15         64.56         70.41         3.90 o
   6   5  15        156.35        147.53         6.63 o
   7   5  15          0.00         -1.07         3.40 o
   8   5  15          2.62          1.61         3.58 o
  -8   6  15          0.04          1.28         3.42 o
  -7   6  15        128.99        123.05         6.26 o
  -6   6  15        137.58        144.87         6.17 o
  -5   6  15        184.55        189.93         4.76 o
  -4   6  15          8.20          8.05         1.86 o
  -3   6  15         65.88         50.39         3.26 o
  -2   6  15        350.24        329.85         7.11 o
  -1   6  15        148.93        148.36         4.80 o
   0   6  15        552.55        543.90         9.66 o
   1   6  15          3.81          3.17         1.96 o
   2   6  15        419.67        369.90         8.50 o
   3   6  15         37.12         36.24         2.79 o
   4   6  15        298.61        295.45         9.23 o
   5   6  15          0.99         -1.19         2.23 o
   6   6  15        484.65        526.31        16.19 o
   7   6  15        211.44        240.81        10.24 o
   8   6  15        341.82        377.81        12.84 o
  -8   7  15        172.34        182.21         9.69 o
  -7   7  15        287.23        321.79        16.77 o
  -6   7  15          5.59          7.06         3.23 o
  -5   7  15        432.28        455.36         8.15 o
  -4   7  15         15.35         10.49         2.03 o
  -3   7  15         35.81         33.46         2.47 o
  -2   7  15          6.31          2.48         2.01 o
  -1   7  15         48.57         59.25         3.37 o
   0   7  15          7.84          5.81         2.17 o
   1   7  15        634.05        578.99        10.15 o
   2   7  15          1.90          2.56         1.97 o
   3   7  15         40.74         40.32         2.91 o
   4   7  15         28.75         27.08         3.67 o
   5   7  15        112.84        108.27         4.93 o
   6   7  15        514.72        550.93        13.19 o
   7   7  15          1.00         -1.12         4.60 o
  -7   8  15         78.07         91.54         5.53 o
  -6   8  15        426.08        445.76        11.64 o
  -5   8  15        292.24        309.89         8.04 o
  -4   8  15         94.87         99.12         3.66 o
  -3   8  15        246.44        245.76         5.47 o
  -2   8  15          0.00          0.36         2.00 o
  -1   8  15          1.58          3.62         2.12 o
   0   8  15          0.14         -0.67         1.93 o
   1   8  15         85.71         68.08         3.61 o
   2   8  15        243.59        260.26         9.75 o
   3   8  15          0.29          2.78         2.04 o
   4   8  15          0.25          0.88         2.04 o
   5   8  15        129.22        131.40         5.57 o
   6   8  15         29.61         27.11         4.55 o
   7   8  15         33.02         29.97         4.88 o
  -7   9  15         57.43         66.34         6.75 o
  -6   9  15         11.83         23.64         3.97 o
  -5   9  15          0.41         -0.72         2.52 o
  -4   9  15          1.02         -1.84         1.84 o
  -3   9  15        364.47        368.90         7.41 o
  -2   9  15         36.59         33.08         2.66 o
  -1   9  15       1052.30        980.87        15.05 o
   0   9  15        173.03        166.13         5.30 o
   1   9  15        384.29        347.90         7.65 o
   2   9  15          4.14          3.04         2.17 o
   3   9  15         32.69         23.26         2.75 o
   4   9  15          0.15         -0.28         2.06 o
   5   9  15        526.19        581.47        11.90 o
   6   9  15          7.33          5.40         3.09 o
   7   9  15        349.81        388.35        13.49 o
  -7  10  15          0.07         -1.81         3.24 o
  -6  10  15        344.45        383.69        11.04 o
  -5  10  15          7.58          8.74         2.77 o
  -4  10  15         24.50         29.68         2.92 o
  -3  10  15        114.09        115.23         4.30 o
  -2  10  15        257.30        274.15         6.34 o
  -1  10  15          8.75          4.22         2.41 o
   0  10  15         39.57         31.17         2.87 o
   1  10  15         15.22         15.10         2.54 o
   2  10  15        302.94        299.24         7.23 o
   3  10  15         18.13         15.73         2.62 o
   4  10  15         99.70        104.90         4.48 o
   5  10  15        261.74        272.47        11.09 o
   6  10  15          0.18          1.20         3.09 o
  -6  11  15        103.96        124.05         6.70 o
  -5  11  15         98.30        116.83         5.51 o
  -4  11  15        198.06        201.35         6.00 o
  -3  11  15         76.04         65.25         3.57 o
  -2  11  15          0.02          2.13         2.18 o
  -1  11  15        219.70        237.32         6.54 o
   0  11  15          2.48          0.03         2.16 o
   1  11  15          7.42          3.55         2.29 o
   2  11  15         51.37         55.66         4.78 o
   3  11  15          2.68          1.95         2.24 o
   4  11  15          9.17         19.28         2.77 o
   5  11  15         49.56         52.81         3.96 o
   6  11  15         19.82         20.64         3.89 o
  -6  12  15         92.82         91.39         6.03 o
  -5  12  15         13.69         15.51         3.26 o
  -4  12  15         97.24         88.82         4.30 o
  -3  12  15        457.97        432.63         9.95 o
  -2  12  15        190.11        206.13         5.89 o
  -1  12  15         51.79         51.80         5.58 o
   0  12  15         83.55         81.62         4.15 o
   1  12  15          2.87          2.05         2.25 o
   2  12  15        268.10        251.34         6.82 o
   3  12  15         12.07         11.13         3.37 o
   4  12  15          5.88          4.66         2.57 o
   5  12  15         92.74         82.67         5.48 o
   6  12  15        168.77        193.86        10.08 o
  -5  13  15         10.06          7.60         3.25 o
  -4  13  15         48.20         49.57         3.77 o
  -3  13  15        132.32        129.54         5.75 o
  -2  13  15        156.95        166.12         5.83 o
  -1  13  15        224.23        224.85         6.21 o
   0  13  15        145.71        150.14         5.59 o
   1  13  15          3.77          4.47         2.49 o
   2  13  15         10.26          7.76         2.65 o
   3  13  15         47.98         51.94         3.69 o
   4  13  15        444.97        466.71        10.02 o
   5  13  15          4.88          4.33         3.86 o
  -4  14  15         33.22         33.27         3.44 o
  -3  14  15         47.43         46.40         4.93 o
  -2  14  15        253.62        242.54         7.11 o
  -1  14  15          1.43          0.31         2.62 o
   0  14  15         94.72         82.55         4.43 o
   1  14  15          2.47          3.95         2.55 o
   2  14  15        129.55        129.98         5.30 o
   3  14  15         55.29         62.39         4.11 o
   4  14  15         12.42          7.56         2.72 o
  -3  15  15         64.99         63.41         4.78 o
  -2  15  15        228.88        243.23         7.20 o
  -1  15  15         28.52         40.55         3.77 o
   0  15  15          4.10          1.96         2.84 o
   1  15  15         99.15        112.53         5.13 o
   2  15  15         46.15         51.93         3.92 o
   3  15  15         82.05         76.86         4.52 o
  -2  16  15         38.75         35.89         3.68 o
  -1  16  15        133.76        152.12         6.00 o
   0  16  15          0.70         -0.58         2.65 o
   1  16  15         87.28         94.13         7.97 o
   2  16  15         71.98         71.35         4.56 o
  -8   0  16        170.08        176.11         7.78 o
  -6   0  16         41.28         49.59         4.33 o
  -4   0  16         56.89         53.53         4.90 o
  -2   0  16         66.73         64.89         4.87 o
   0   0  16        603.99        608.65        13.34 o
   2   0  16         64.30         57.59         3.89 o
   4   0  16        212.57        209.42         8.94 o
   6   0  16          3.97          3.22         5.06 o
   8   0  16         66.19         53.35         8.28 o
  -8   1  16         58.06         68.63         3.70 o
  -7   1  16          2.22          2.64         2.23 o
  -6   1  16          7.50          5.03         2.37 o
  -5   1  16         28.27         27.84         2.24 o
  -4   1  16        110.26        114.62         3.82 o
  -3   1  16          7.74         10.21         2.21 o
  -2   1  16        193.69        181.00         4.81 o
  -1   1  16        985.41        930.63        12.79 o
   0   1  16        268.25        238.69         5.37 o
   1   1  16        590.70        573.81         9.00 o
   2   1  16        280.26        296.45         5.98 o
   3   1  16         98.45        108.99         3.71 o
   4   1  16        227.88        222.98         6.72 o
   5   1  16          0.01         -2.19         2.19 o
   6   1  16        189.51        184.98         8.78 o
   7   1  16         78.51         79.76         6.01 o
   8   1  16       1133.70       1156.05        42.08 o
  -8   2  16          0.32         -0.05         2.66 o
  -7   2  16          4.95          2.77         2.61 o
  -6   2  16        273.60        289.07         8.56 o
  -5   2  16          8.09         10.38         1.99 o
  -4   2  16          5.95          6.93         1.84 o
  -3   2  16         23.11         21.50         2.41 o
  -2   2  16         77.48         91.16         3.94 o
  -1   2  16        445.88        404.32         8.02 o
   0   2  16        508.39        486.98         8.16 o
   1   2  16        369.34        371.64         6.84 o
   2   2  16        196.46        204.09         4.97 o
   3   2  16         10.97          9.60         2.13 o
   4   2  16        120.70        131.47         5.17 o
   5   2  16         11.30          6.69         2.47 o
   6   2  16        115.32        118.53         6.01 o
   7   2  16        481.66        501.28        20.70 o
   8   2  16         24.58         23.72         4.71 o
  -8   3  16        200.33        212.69         8.38 o
  -7   3  16         25.74         21.90         3.35 o
  -6   3  16          0.27         -2.42         2.42 o
  -5   3  16          7.27          8.31         1.98 o
  -4   3  16        118.81        111.69         4.91 o
  -3   3  16        171.34        180.14         4.94 o
  -2   3  16         43.01         34.80         2.74 o
  -1   3  16         73.00         70.64         3.45 o
   0   3  16         36.04         33.07         2.70 o
   1   3  16         32.25         39.73         2.59 o
   2   3  16         33.16         40.67         2.50 o
   3   3  16          2.14          0.34         1.93 o
   4   3  16        353.04        342.71         8.44 o
   5   3  16         57.85         56.69         4.38 o
   6   3  16          0.78         -1.81         2.82 o
   7   3  16        225.39        239.77        20.24 o
  -8   4  16         16.00         26.70         5.21 o
  -7   4  16          4.14          4.08         3.67 o
  -6   4  16         88.49         86.97         5.44 o
  -5   4  16          0.35         -0.93         1.88 o
  -4   4  16         89.82         89.92         3.54 o
  -3   4  16        339.73        337.73         6.44 o
  -2   4  16          6.53          6.10         2.02 o
  -1   4  16         81.47         70.18         3.48 o
   0   4  16         17.32         16.12         2.41 o
   1   4  16        316.65        326.27         7.11 o
   2   4  16         98.90         98.87         3.65 o
   3   4  16        234.54        218.89         5.74 o
   4   4  16          6.46          5.81         2.51 o
   5   4  16        660.96        680.95        13.01 o
   6   4  16         17.11         14.98         3.45 o
   7   4  16        152.19        143.69         8.29 o
  -8   5  16        136.39        146.71        13.80 o
  -7   5  16        157.57        160.30         7.14 o
  -6   5  16          1.79          1.63         2.71 o
  -5   5  16        228.04        240.20         6.84 o
  -4   5  16         25.92         24.64         2.35 o
  -3   5  16         82.98         88.50         3.44 o
  -2   5  16        264.91        266.84         6.42 o
  -1   5  16         28.92         26.34         2.65 o
   0   5  16        246.94        243.59         6.12 o
   1   5  16         68.57         62.63         3.40 o
   2   5  16         80.39         70.97         3.15 o
   3   5  16         10.75          8.41         2.29 o
   4   5  16         32.79         28.59         3.10 o
   5   5  16         48.46         53.72         3.79 o
   6   5  16        368.25        390.58        10.80 o
   7   5  16        125.51        135.62        12.65 o
  -7   6  16        172.16        178.27         7.41 o
  -6   6  16          8.88          8.02         2.95 o
  -5   6  16         10.02          5.92         2.41 o
  -4   6  16          0.34          0.68         1.83 o
  -3   6  16        247.84        243.21         5.40 o
  -2   6  16          7.09         10.29         2.33 o
  -1   6  16         18.28          9.11         2.29 o
   0   6  16        343.78        335.23         7.44 o
   1   6  16         25.42         24.36         2.66 o
   2   6  16         67.12         57.89         3.41 o
   3   6  16        105.24        122.39         4.60 o
   4   6  16         88.02         91.98         5.29 o
   5   6  16        233.74        241.45         7.24 o
   6   6  16        739.21        807.05        25.13 o
   7   6  16        412.33        434.08        14.30 o
  -7   7  16          0.08         -2.12         3.09 o
  -6   7  16         18.69         11.00         3.67 o
  -5   7  16         73.11         91.71         6.31 o
  -4   7  16        235.28        236.73         5.77 o
  -3   7  16         53.58         53.87         2.93 o
  -2   7  16        222.19        218.14         6.00 o
  -1   7  16        247.42        244.60         6.37 o
   0   7  16         41.10         46.92         3.16 o
   1   7  16         26.11         22.16         2.71 o
   2   7  16        205.47        196.99         5.71 o
   3   7  16          1.29          0.00         2.06 o
   4   7  16        315.13        304.15         7.10 o
   5   7  16         32.63         27.34         3.32 o
   6   7  16         36.87         32.69         4.15 o
   7   7  16        112.13        118.50         7.96 o
  -7   8  16        545.19        555.53        13.86 o
  -6   8  16         53.54         45.17         4.63 o
  -5   8  16          7.71          7.70         2.75 o
  -4   8  16        327.07        342.33         7.80 o
  -3   8  16        129.86        125.24         4.19 o
  -2   8  16        126.26        140.18         5.05 o
  -1   8  16         18.56         23.83         2.83 o
   0   8  16          1.16          2.26         2.17 o
   1   8  16         66.85         70.12         3.69 o
   2   8  16         60.50         64.04         3.53 o
   3   8  16          2.42          1.14         2.04 o
   4   8  16         50.42         49.26         4.10 o
   5   8  16          8.12          7.76         2.81 o
   6   8  16          0.36         -2.90         2.90 o
  -6   9  16          0.56          1.75         3.23 o
  -5   9  16         10.72          6.59         2.79 o
  -4   9  16          8.74          6.08         2.53 o
  -3   9  16        174.91        165.11         5.58 o
  -2   9  16         55.51         64.76         3.54 o
  -1   9  16         40.93         34.18         3.09 o
   0   9  16        378.18        363.73         8.06 o
   1   9  16        277.57        282.69         6.99 o
   2   9  16        111.27        112.67         4.73 o
   3   9  16         59.54         55.45         3.57 o
   4   9  16         41.99         35.28         3.12 o
   5   9  16        373.94        405.41         9.88 o
   6   9  16        408.59        435.36        11.86 o
  -6  10  16          0.22          2.63         3.45 o
  -5  10  16         59.80         52.02         4.01 o
  -4  10  16         43.03         39.15         3.32 o
  -3  10  16        147.38        151.27         5.30 o
  -2  10  16        811.81        809.74        13.57 o
  -1  10  16        229.39        232.80         6.54 o
   0  10  16         57.43         46.85         3.86 o
   1  10  16          8.71         10.21         2.53 o
   2  10  16        237.12        230.02         6.41 o
   3  10  16         86.75         93.70         5.21 o
   4  10  16         73.75         71.53         3.94 o
   5  10  16         11.15          8.41         4.20 o
   6  10  16         36.45         35.21         4.33 o
  -6  11  16        112.88        135.21        13.34 o
  -5  11  16          4.41         -0.08         2.79 o
  -4  11  16          4.10          2.39         2.45 o
  -3  11  16        157.69        156.06         5.63 o
  -2  11  16         15.08         20.64         2.93 o
  -1  11  16         31.36         37.70         5.56 o
   0  11  16         62.94         69.85         3.94 o
   1  11  16         23.66         28.53         3.08 o
   2  11  16         43.15         37.69         3.23 o
   3  11  16          5.00          3.69         2.49 o
   4  11  16         75.66         68.12         5.02 o
   5  11  16          1.87         -0.64         3.09 o
  -5  12  16        212.65        218.16         7.62 o
  -4  12  16        108.43        107.05         4.93 o
  -3  12  16         30.48         35.86         3.50 o
  -2  12  16         24.90         25.18         3.11 o
  -1  12  16        150.41        167.17         5.88 o
   0  12  16         41.43         45.28         3.65 o
   1  12  16        162.34        167.61         5.84 o
   2  12  16         62.17         66.48         3.99 o
   3  12  16         94.30         98.80         4.64 o
   4  12  16          2.61          1.41         2.61 o
   5  12  16         22.94         17.47         4.07 o
  -4  13  16          4.83          6.43         2.70 o
  -3  13  16        457.16        472.06        10.07 o
  -2  13  16         55.05         45.97         3.82 o
  -1  13  16        236.82        228.81         6.90 o
   0  13  16        317.02        353.83         9.26 o
   1  13  16         38.29         39.35         3.49 o
   2  13  16          5.87          4.52         2.59 o
   3  13  16         58.55         68.52         4.22 o
   4  13  16        159.95        163.81         6.00 o
  -3  14  16        154.50        179.14         6.39 o
  -2  14  16          2.53          1.86         2.62 o
  -1  14  16          6.85          4.19         2.91 o
   0  14  16        144.53        160.82         9.83 o
   1  14  16         10.20          9.81         2.83 o
   2  14  16         44.52         54.38         3.93 o
   3  14  16        263.59        251.80         7.40 o
  -2  15  16         42.75         49.86         4.10 o
  -1  15  16         10.16          5.41         3.02 o
   0  15  16          8.49         10.60         3.03 o
   1  15  16         11.36         11.52         3.00 o
   2  15  16        227.55        247.21         7.43 o
  -7   0  17        278.25        268.33        11.13 o
  -5   0  17       1030.61       1032.20        20.26 o
  -3   0  17        786.46        825.78        16.99 o
  -1   0  17         20.47         25.57         3.53 o
   1   0  17         30.89         40.60         3.80 o
   3   0  17         83.76         99.81         6.94 o
   5   0  17        181.75        189.90         9.26 o
   7   0  17        270.67        268.13        15.64 o
  -7   1  17        249.46        273.82         7.25 o
  -6   1  17         20.42         21.02         2.94 o
  -5   1  17          8.03         15.32         2.51 o
  -4   1  17        206.46        225.97         5.02 o
  -3   1  17         48.10         51.16         2.82 o
  -2   1  17         32.78         31.78         2.59 o
  -1   1  17        237.19        233.73         5.63 o
   0   1  17        324.90        329.47         6.60 o
   1   1  17         10.20         12.94         2.12 o
   2   1  17          2.72          3.18         1.91 o
   3   1  17        688.84        707.57        13.45 o
   4   1  17          9.39          3.45         2.64 o
   5   1  17        669.23        660.82        12.93 o
   6   1  17         93.47         87.26         6.50 o
   7   1  17         33.87         32.10         4.88 o
  -7   2  17          0.29          1.22         2.79 o
  -6   2  17         35.50         42.03         4.30 o
  -5   2  17        209.71        239.49         6.08 o
  -4   2  17          0.28          2.23         1.89 o
  -3   2  17         62.74         59.33         3.26 o
  -2   2  17          7.99          5.14         2.13 o
  -1   2  17        757.69        743.42        11.14 o
   0   2  17        107.14         99.18         4.10 o
   1   2  17         13.35         12.27         2.02 o
   2   2  17        101.08        115.12         4.05 o
   3   2  17          2.96          1.75         2.09 o
   4   2  17        528.33        590.35        12.01 o
   5   2  17         12.29         10.90         2.85 o
   6   2  17         14.39         11.27         4.23 o
   7   2  17        123.16        134.99         8.13 o
  -7   3  17         93.47        104.51         5.30 o
  -6   3  17        265.24        264.36         8.83 o
  -5   3  17          3.73          0.92         2.04 o
  -4   3  17        613.97        634.68        10.32 o
  -3   3  17          3.47          1.13         2.40 o
  -2   3  17        272.24        285.91         6.87 o
  -1   3  17        124.59        112.89         4.90 o
   0   3  17          1.67          2.01         1.84 o
   1   3  17         26.69         30.90         2.53 o
   2   3  17         58.93         59.98         3.06 o
   3   3  17          9.06          7.08         2.21 o
   4   3  17          3.51          1.83         2.58 o
   5   3  17        181.88        175.43         6.26 o
   6   3  17        129.50        124.24         8.13 o
   7   3  17         47.07         52.95         6.90 o
  -7   4  17          1.20         -0.21         4.28 o
  -6   4  17         38.12         40.15         4.80 o
  -5   4  17          8.81          7.25         2.20 o
  -4   4  17         11.46         15.16         2.42 o
  -3   4  17          1.66          2.13         1.86 o
  -2   4  17        270.57        296.61         7.16 o
  -1   4  17        180.46        200.91         5.79 o
   0   4  17          0.73          0.62         2.01 o
   1   4  17         11.62         19.50         2.31 o
   2   4  17         65.73         71.01         3.28 o
   3   4  17          5.90          3.54         2.13 o
   4   4  17        362.90        361.27         8.90 o
   5   4  17          3.46          2.05         2.58 o
   6   4  17       1461.97       1499.64        33.82 o
   7   4  17          0.37          0.22         3.73 o
  -7   5  17          0.09         -2.29         3.07 o
  -6   5  17        156.50        164.63         7.24 o
  -5   5  17         16.45         14.49         2.75 o
  -4   5  17        148.17        143.36         4.80 o
  -3   5  17        115.27        128.23         4.20 o
  -2   5  17        366.80        338.05         7.82 o
  -1   5  17          0.02         -2.04         2.04 o
   0   5  17         40.59         44.50         3.25 o
   1   5  17          1.16         -1.90         1.93 o
   2   5  17         86.83         93.46         3.68 o
   3   5  17          0.01          0.10         2.01 o
   4   5  17         59.27         65.49         4.25 o
   5   5  17         10.02          8.06         2.80 o
   6   5  17         56.17         50.13         5.85 o
  -7   6  17          7.71         13.65         3.76 o
  -6   6  17        162.02        163.51         7.50 o
  -5   6  17         34.75         31.37         3.64 o
  -4   6  17         79.49         74.90         3.61 o
  -3   6  17        653.73        657.64        10.64 o
  -2   6  17          2.59         -0.96         2.03 o
  -1   6  17        146.09        134.04         4.96 o
   0   6  17         51.22         54.36         3.41 o
   1   6  17          0.51         -0.34         2.04 o
   2   6  17          3.20          4.75         2.21 o
   3   6  17        204.55        219.13         6.16 o
   4   6  17        211.71        203.88         6.84 o
   5   6  17        223.88        248.53         9.56 o
   6   6  17        105.43        101.64         7.15 o
  -6   7  17        115.37        124.59         6.63 o
  -5   7  17         56.40         56.87         4.22 o
  -4   7  17        242.85        238.95         6.03 o
  -3   7  17          3.03          5.52         2.24 o
  -2   7  17          2.98          0.38         2.19 o
  -1   7  17          0.42          0.39         2.07 o
   0   7  17        160.91        158.53         5.29 o
   1   7  17         12.77          6.82         2.29 o
   2   7  17         13.24          9.75         2.49 o
   3   7  17        272.69        282.07         7.02 o
   4   7  17        146.68        159.01         6.26 o
   5   7  17        470.95        521.27        11.49 o
   6   7  17         30.35         33.69         5.36 o
  -6   8  17         72.67         56.55         5.05 o
  -5   8  17        163.47        170.43         6.53 o
  -4   8  17         37.72         40.88         3.31 o
  -3   8  17        186.35        175.86         6.61 o
  -2   8  17         62.39         59.06         3.74 o
  -1   8  17        115.35        112.94         4.73 o
   0   8  17         97.92         88.76         4.60 o
   1   8  17         22.94         23.98         2.87 o
   2   8  17        144.51        136.09         5.28 o
   3   8  17          7.65          7.19         2.46 o
   4   8  17          6.33          4.86         2.75 o
   5   8  17         80.85         98.47         5.05 o
   6   8  17         29.29         30.47         5.20 o
  -6   9  17          4.67          3.38         3.53 o
  -5   9  17          8.77          2.61         2.88 o
  -4   9  17        270.64        263.82         7.07 o
  -3   9  17          4.78          9.87         2.57 o
  -2   9  17          2.39          0.71         2.38 o
  -1   9  17         29.07         26.71         3.03 o
   0   9  17          0.18         -2.21         2.21 o
   1   9  17          3.68          2.10         2.37 o
   2   9  17         23.57         23.45         2.96 o
   3   9  17         13.80         13.97         2.75 o
   4   9  17         28.55         30.40         3.55 o
   5   9  17        336.77        339.87         9.19 o
  -5  10  17          0.31         -3.06         3.06 o
  -4  10  17         10.36         11.59         2.77 o
  -3  10  17        126.18        134.87         5.38 o
  -2  10  17         11.69         14.25         2.83 o
  -1  10  17        114.08        122.06         5.06 o
   0  10  17         65.80         67.74         3.94 o
   1  10  17        243.62        260.47         7.03 o
   2  10  17         35.03         33.60         3.33 o
   3  10  17          8.12          4.58         2.58 o
   4  10  17        207.58        199.35         7.18 o
   5  10  17         41.84         41.13         4.60 o
  -5  11  17          2.93          4.93         4.51 o
  -4  11  17         56.58         55.51         4.98 o
  -3  11  17         29.69         35.45         3.50 o
  -2  11  17        376.72        381.66         8.80 o
  -1  11  17         73.48         71.25         4.06 o
   0  11  17         84.88         75.06         4.23 o
   1  11  17          0.06          0.08         2.42 o
   2  11  17        155.53        174.53         6.13 o
   3  11  17         16.85         13.85         2.87 o
   4  11  17          0.95         -0.49         2.53 o
  -4  12  17         80.17         78.57         5.24 o
  -3  12  17          0.11         -2.59         2.59 o
  -2  12  17         94.06         93.25         4.96 o
  -1  12  17         91.46         86.70         4.51 o
   0  12  17        128.88        134.57         5.55 o
   1  12  17          0.41         -2.26         2.45 o
   2  12  17         19.57         21.96         3.20 o
   3  12  17         36.29         38.46         3.56 o
   4  12  17        274.15        299.50         7.97 o
  -3  13  17          1.49         -0.67         2.67 o
  -2  13  17         37.48         40.78         3.75 o
  -1  13  17         43.72         47.67         3.89 o
   0  13  17        256.92        285.81         7.98 o
   1  13  17         75.17         69.42         4.26 o
   2  13  17        422.28        460.81        10.12 o
   3  13  17          5.61          4.65         4.04 o
  -1  14  17         84.03         94.48         4.98 o
   0  14  17         83.53         91.18         5.12 o
   1  14  17         17.47         11.73         3.00 o
  -6   0  18        295.63        299.64        12.31 o
  -4   0  18        227.86        221.02        10.90 o
  -2   0  18        230.60        223.75         8.05 o
   0   0  18         80.62         79.16         5.03 o
   2   0  18        961.43       1028.80        27.21 o
   4   0  18          1.33         -3.45         3.45 o
   6   0  18         39.86         28.05         6.90 o
  -7   1  18          8.11          5.22         4.71 o
  -6   1  18        316.31        319.48         8.82 o
  -5   1  18         36.76         37.93         3.07 o
  -4   1  18        297.99        309.25         6.87 o
  -3   1  18        189.62        183.16         4.96 o
  -2   1  18         25.52         24.83         2.61 o
  -1   1  18        130.94        141.00         4.59 o
   0   1  18         80.88         97.96         4.52 o
   1   1  18          0.69          2.16         1.93 o
   2   1  18          3.61          3.79         2.10 o
   3   1  18         25.11         28.03         3.33 o
   4   1  18          0.51         -2.02         2.47 o
   5   1  18        204.51        223.01         7.18 o
   6   1  18         98.18        103.90         7.31 o
  -6   2  18        168.66        187.59         6.84 o
  -5   2  18        409.26        411.13         8.09 o
  -4   2  18         87.09         83.36         3.96 o
  -3   2  18        225.71        229.27         5.49 o
  -2   2  18          0.07          0.72         1.92 o
  -1   2  18         43.73         42.71         2.93 o
   0   2  18         56.97         52.69         3.03 o
   1   2  18          5.73          8.05         2.11 o
   2   2  18         18.07         24.72         2.53 o
   3   2  18         10.45         10.82         2.75 o
   4   2  18        519.64        542.27        11.67 o
   5   2  18          0.33         -2.18         2.53 o
   6   2  18         10.18          9.69         5.29 o
  -6   3  18         95.76        103.03         6.17 o
  -5   3  18        262.08        261.08         7.97 o
  -4   3  18         24.25         28.79         3.01 o
  -3   3  18          1.88         -0.92         2.02 o
  -2   3  18         48.90         46.00         4.28 o
  -1   3  18        524.67        529.53         9.14 o
   0   3  18          0.16         -0.01         1.93 o
   1   3  18         44.10         42.11         2.86 o
   2   3  18         22.51         16.18         2.50 o
   3   3  18        140.66        139.30         5.74 o
   4   3  18         32.67         38.97         3.61 o
   5   3  18          6.18          6.38         2.87 o
   6   3  18        132.12        154.88         9.11 o
  -6   4  18        104.32        101.07         9.62 o
  -5   4  18        153.13        160.87         6.25 o
  -4   4  18         72.53         73.37         3.65 o
  -3   4  18         87.03         82.61         3.82 o
  -2   4  18         18.03         16.17         2.62 o
  -1   4  18        178.13        186.88         5.83 o
   0   4  18          0.01         -1.17         1.91 o
   1   4  18        101.47         93.40         3.85 o
   2   4  18          4.74          2.37         2.29 o
   3   4  18          2.74          2.00         2.30 o
   4   4  18         41.19         37.84         3.61 o
   5   4  18         14.38          8.39         2.99 o
   6   4  18         10.14         14.26         4.55 o
  -6   5  18        105.95        119.44         6.70 o
  -5   5  18        154.82        162.84         6.48 o
  -4   5  18         74.35         70.77         3.63 o
  -3   5  18        163.42        174.31         5.27 o
  -2   5  18        126.02        135.35         5.14 o
  -1   5  18        102.78        103.31         4.60 o
   0   5  18          7.00          9.70         2.46 o
   1   5  18        577.18        597.66         9.88 o
   2   5  18         77.87         82.72         4.02 o
   3   5  18        322.78        335.92         7.94 o
   4   5  18        283.29        280.58         8.05 o
   5   5  18         44.47         39.94         3.90 o
   6   5  18          0.34          1.20         4.60 o
  -6   6  18        590.23        610.15        15.03 o
  -5   6  18        306.85        320.04         8.88 o
  -4   6  18          0.36         -0.42         2.07 o
  -3   6  18         89.91         93.25         4.08 o
  -2   6  18          9.26          8.43         2.44 o
  -1   6  18         79.10         75.09         4.01 o
   0   6  18        159.13        167.92         5.59 o
   1   6  18         34.80         32.71         3.12 o
   2   6  18         57.43         54.00         3.61 o
   3   6  18         91.45         88.85         4.59 o
   4   6  18         42.30         46.99         3.91 o
   5   6  18         26.06         28.64         3.62 o
  -5   7  18        231.22        227.88         7.51 o
  -4   7  18          5.19          7.86         2.68 o
  -3   7  18         12.35         11.14         2.48 o
  -2   7  18          0.07         -0.50         2.29 o
  -1   7  18         38.36         44.92         3.45 o
   0   7  18          0.04          0.99         2.28 o
   1   7  18         23.13         22.03         2.96 o
   2   7  18         18.15         19.08         2.86 o
   3   7  18         43.76         44.68         3.53 o
   4   7  18         80.49         90.02         4.88 o
   5   7  18          5.27          4.97         2.93 o
  -5   8  18          2.89         -1.47         3.05 o
  -4   8  18        218.54        230.04         6.84 o
  -3   8  18         37.88         45.37         4.17 o
  -2   8  18        377.42        392.39         8.84 o
  -1   8  18         67.95         60.03         3.74 o
   0   8  18        138.77        147.13         5.42 o
   1   8  18         31.73         34.90         3.28 o
   2   8  18        711.11        738.52        12.94 o
   3   8  18         80.48         84.71         4.35 o
   4   8  18          0.83          0.67         2.75 o
   5   8  18         90.35         92.04         5.93 o
  -5   9  18        327.78        344.87         9.40 o
  -4   9  18        619.17        657.55        12.17 o
  -3   9  18          0.95          2.73         2.63 o
  -2   9  18         44.91         45.24         4.57 o
  -1   9  18          6.73          7.99         2.75 o
   0   9  18          0.62         -1.04         2.27 o
   1   9  18        261.22        268.94         7.32 o
   2   9  18        238.42        259.04        10.13 o
   3   9  18        243.39        255.67         7.19 o
   4   9  18         38.69         45.82         4.13 o
  -4  10  18         16.41         17.55         3.07 o
  -3  10  18          0.07          2.41         2.66 o
  -2  10  18        426.50        474.71        10.11 o
  -1  10  18         21.45         25.48         3.20 o
   0  10  18        153.61        167.18         6.55 o
   1  10  18         26.84         35.09         3.41 o
   2  10  18          0.77          3.58         2.58 o
   3  10  18          2.72         -0.34         2.54 o
   4  10  18        112.84        120.11         5.97 o
  -3  11  18        338.27        368.47         8.75 o
  -2  11  18        129.99        138.92         5.71 o
  -1  11  18        231.17        241.27         7.19 o
   0  11  18         59.77         64.55         4.26 o
   1  11  18        150.75        174.70         6.16 o
   2  11  18          3.06         -1.32         2.53 o
   3  11  18         29.97         30.59         3.45 o
  -2  12  18         11.12         13.84         3.09 o
  -1  12  18         21.12         27.52         3.32 o
   0  12  18        113.57        134.00         5.66 o
   1  12  18        183.05        199.88         6.66 o
   2  12  18         49.64         47.48         3.90 o
  -5   0  19          1.37         -2.72         4.06 o
  -3   0  19       1265.12       1324.09        25.14 o
  -1   0  19        377.47        372.53        11.27 o
   1   0  19        716.58        737.51        16.25 o
   3   0  19         60.16         63.28         6.01 o
   5   0  19        414.52        435.09        14.96 o
  -6   1  19         31.90         26.18         3.72 o
  -5   1  19        232.24        236.17         7.70 o
  -4   1  19         28.13         34.06         3.81 o
  -3   1  19        171.36        189.22         5.63 o
  -2   1  19         89.08         74.22         3.73 o
  -1   1  19          8.12          9.14         2.37 o
   0   1  19         36.87         32.58         3.09 o
   1   1  19         35.62         36.33         3.09 o
   2   1  19        244.25        264.59         6.81 o
   3   1  19        118.77        120.32         5.69 o
   4   1  19         13.28          6.63         3.45 o
   5   1  19         27.82         19.25         3.39 o
  -6   2  19         23.61         28.47         3.83 o
  -5   2  19        207.85        214.69         6.61 o
  -4   2  19        117.76        121.78         4.65 o
  -3   2  19          6.67          6.27         2.46 o
  -2   2  19        391.98        410.76         8.20 o
  -1   2  19        215.63        220.45         6.55 o
   0   2  19          0.58          1.41         2.11 o
   1   2  19         20.69         23.27         2.85 o
   2   2  19         76.37         90.73         4.30 o
   3   2  19        163.08        156.60         6.26 o
   4   2  19        322.79        343.62         9.25 o
   5   2  19        511.15        553.90        12.13 o
  -5   3  19         76.73         75.28         4.85 o
  -4   3  19        133.50        144.74         5.48 o
  -3   3  19        243.33        236.19         6.15 o
  -2   3  19        104.95        114.59         6.20 o
  -1   3  19         55.99         57.39         3.44 o
   0   3  19        639.24        668.86        10.79 o
   1   3  19         91.98         99.09         4.12 o
   2   3  19         22.96         20.72         2.96 o
   3   3  19          0.96          1.19         2.51 o
   4   3  19        351.35        361.14         9.54 o
   5   3  19         33.42         38.86         3.90 o
  -5   4  19         35.21         37.91         3.94 o
  -4   4  19         24.09         26.07         3.15 o
  -3   4  19         32.04         30.37         3.77 o
  -2   4  19        167.87        176.40         5.91 o
  -1   4  19        455.70        500.72         9.13 o
   0   4  19         27.72         24.44         2.81 o
   1   4  19         14.76         18.62         2.61 o
   2   4  19          2.61          0.53         2.38 o
   3   4  19         24.63         27.42         3.49 o
   4   4  19          4.20          5.41         3.03 o
   5   4  19         80.19         76.33         5.18 o
  -5   5  19         72.47         71.56         5.44 o
  -4   5  19        109.27        106.89         4.88 o
  -3   5  19        134.82        139.59         5.51 o
  -2   5  19         63.51         61.35         4.21 o
  -1   5  19          0.00         -0.43         2.41 o
   0   5  19         36.03         43.28         3.15 o
   1   5  19        144.38        154.66         5.45 o
   2   5  19        219.32        214.62         6.45 o
   3   5  19         85.81         92.37         5.11 o
   4   5  19        442.08        472.55        11.08 o
   5   5  19         50.66         54.28         4.42 o
  -5   6  19        114.47        115.52         5.84 o
  -4   6  19        295.02        284.25         7.48 o
  -3   6  19         27.64         33.35         3.30 o
  -2   6  19        302.77        303.53         7.73 o
  -1   6  19          3.62          4.38         2.54 o
   0   6  19          0.55         -2.11         2.11 o
   1   6  19         68.07         74.65         4.02 o
   2   6  19         86.07         96.98         4.60 o
   3   6  19         37.55         41.67         3.96 o
   4   6  19        116.17        113.71         5.73 o
  -4   7  19         61.46         57.94         3.96 o
  -3   7  19         35.58         40.58         3.48 o
  -2   7  19        295.51        316.12         8.10 o
  -1   7  19          0.91         -1.82         2.32 o
   0   7  19         13.66         10.98         2.77 o
   1   7  19         88.06         84.52         4.40 o
   2   7  19         11.49          9.42         2.70 o
   3   7  19          0.71         -0.72         2.66 o
   4   7  19         39.89         46.76         4.25 o
  -4   8  19          6.57          6.13         2.86 o
  -3   8  19         58.03         51.37         3.97 o
  -2   8  19        424.70        465.96        10.03 o
  -1   8  19          4.48          2.19         2.54 o
   0   8  19          7.18          6.15         2.69 o
   1   8  19          4.07          2.63         2.59 o
   2   8  19          0.02          0.38         2.38 o
   3   8  19        518.46        517.85        12.01 o
  -3   9  19        733.41        771.63        13.78 o
  -2   9  19         15.86         13.77         3.03 o
  -1   9  19        149.80        153.15         7.04 o
   0   9  19          9.43          9.48         2.83 o
   1   9  19          0.01         -2.12         2.47 o
   2   9  19         90.88        104.05         6.50 o
   3   9  19         29.43         34.60         3.57 o
  -2  10  19         35.45         38.13         3.73 o
  -1  10  19          4.94          3.00         3.01 o
   0  10  19         75.38         77.27         4.87 o
   1  10  19        137.04        156.75         6.04 o
   2  10  19         29.42         29.73         3.48 o
  -1  11  19        193.20        205.90         6.73 o
   0  11  19        126.19        122.21         6.04 o
  -4   0  20        272.17        320.23        10.53 o
  -2   0  20        211.19        198.88         8.05 o
   0   0  20        409.39        429.31        12.11 o
   2   0  20        170.06        168.70         9.43 o
   4   0  20         98.10         89.15         7.31 o
  -4   1  20        308.74        332.41         9.65 o
  -3   1  20         33.04         30.40         3.08 o
  -2   1  20          0.07         -2.27         2.27 o
  -1   1  20        208.36        208.07         5.91 o
   0   1  20        731.26        759.87        14.96 o
   1   1  20          7.24          6.44         2.40 o
   2   1  20         14.71         14.03         3.21 o
   3   1  20          0.69         -2.38         2.56 o
   4   1  20         26.22         33.27         4.78 o
  -4   2  20         28.44         25.97         3.08 o
  -3   2  20        158.07        154.58         5.31 o
  -2   2  20         37.88         30.85         3.11 o
  -1   2  20        241.35        252.71         8.78 o
   0   2  20         11.37         13.06         2.66 o
   1   2  20        163.37        186.45         5.56 o
   2   2  20         13.14         12.37         3.03 o
   3   2  20          8.98          8.40         3.10 o
   4   2  20         17.62         18.39         3.49 o
  -4   3  20        367.96        381.12         8.15 o
  -3   3  20         43.48         52.25         3.53 o
  -2   3  20         57.64         46.61         3.40 o
  -1   3  20         53.48         56.24         3.63 o
   0   3  20          4.32          6.14         2.43 o
   1   3  20         79.53         84.37         3.97 o
   2   3  20          2.36          1.20         2.41 o
   3   3  20         91.51         89.38         5.05 o
   4   3  20         38.18         41.45         4.14 o
  -4   4  20          6.42          6.93         2.89 o
  -3   4  20          4.43          5.72         2.48 o
  -2   4  20        506.96        531.24         9.82 o
  -1   4  20        549.21        582.07        11.42 o
   0   4  20          0.83          0.71         2.25 o
   1   4  20         32.58         33.84         3.45 o
   2   4  20         35.53         35.00         3.54 o
   3   4  20         70.65         77.53         4.94 o
   4   4  20          2.72          2.75         2.93 o
  -4   5  20         29.54         24.99         3.28 o
  -3   5  20         73.46         75.68         4.33 o
  -2   5  20        341.54        362.38        12.14 o
  -1   5  20        153.26        165.14         5.47 o
   0   5  20          0.44          0.64         2.16 o
   1   5  20         36.43         42.58         3.62 o
   2   5  20          0.06          0.63         2.41 o
   3   5  20         16.48         24.57         3.56 o
  -3   6  20         58.63         63.91         4.21 o
  -2   6  20          2.56         -1.69         2.66 o
  -1   6  20         81.17         76.52         4.35 o
   0   6  20          0.69          0.70         2.37 o
   1   6  20          5.91          2.72         2.58 o
   2   6  20          0.60          0.77         2.66 o
   3   6  20          5.82          3.20         3.10 o
  -3   7  20          1.79         -2.54         2.54 o
  -2   7  20        154.12        160.31         8.11 o
  -1   7  20        110.66        121.91         5.26 o
   0   7  20        139.70        141.86         5.76 o
   1   7  20          0.88          1.61         2.63 o
   2   7  20         37.77         40.23         3.74 o
  -2   8  20        154.99        163.47         7.98 o
  -1   8  20         91.51         91.82         4.73 o
   0   8  20        123.58        146.69         5.92 o
   1   8  20         20.68         11.41         2.98 o
   2   8  20         10.84          9.54         3.85 o
   0   9  20        219.74        249.17        14.95 o
  -3   0  21         95.51         93.82         6.83 o
  -1   0  21         14.13         14.00         3.97 o
   1   0  21        113.61        123.19         6.79 o
  -3   1  21        553.70        589.72        10.70 o
  -2   1  21          3.39          3.51         2.53 o
  -1   1  21         69.89         72.86         4.00 o
   0   1  21        150.21        168.83         5.57 o
   1   1  21        168.16        177.87         5.65 o
   2   1  21          0.45         -0.18         2.87 o
  -3   2  21          7.59          6.01         2.74 o
  -2   2  21         92.63         98.56         4.40 o
  -1   2  21         41.04         48.92         3.59 o
   0   2  21         59.78         71.89         5.23 o
   1   2  21         30.02         32.58         3.40 o
   2   2  21        104.89        100.26         6.37 o
  -2   3  21        191.64        185.67         5.90 o
  -1   3  21         35.50         39.27         3.39 o
   0   3  21        239.24        256.60         6.66 o
   1   3  21        112.63        117.95         6.51 o
   2   3  21        226.49        240.92         8.27 o
  -2   4  21         59.56         59.87         3.91 o
  -1   4  21         68.88         79.77         4.12 o
   0   4  21         52.38         49.63         3.56 o
   1   4  21          0.64          1.42         2.66 o
   2   4  21        422.35        454.51        11.38 o
  -1   5  21          2.89         -0.51         2.43 o
   0   5  21          4.56          7.45         2.59 o
   1   5  21         34.59         41.56         5.31 o
                                                
